# Supplementary material for: Hierarchical Li electrochemistry using alloy-type anode for high-energy-density Li metal batteries
Source: Nat Commun. 2024 Feb 14;15:1354. doi: 10.1038/s41467-024-45613-4 (PMC10867008; doi:10.1038/s41467-024-45613-4)
Supplement: Supplementary file 4 — Supplementary Data 1 [file 41467_2024_45613_MOESM4_ESM.zip]

Archive with 1 entries (1 files):
- LiZn slab_110
