# Supplementary material for: Hierarchical Li electrochemistry using alloy-type anode for high-energy-density Li metal batteries
Source: Nat Commun. 2024 Feb 14;15:1354. doi: 10.1038/s41467-024-45613-4 (PMC10867008; doi:10.1038/s41467-024-45613-4)
Supplement: Supplementary file 4 — Supplementary Data 1 [file 41467_2024_45613_MOESM4_ESM.zip › LiZn slab_110]

LiZn\(1\1\0)                            
   1.00000000000000     
    12.4180002212999998    0.0000000000000000    0.0000000000000000
     0.0000000000000000   13.1712999344000004    0.0000000000000000
     0.0000000000000000    0.0000000000000000   25.9761009216000005
   Li   Zn
    73    72
Selective dynamics
Direct
  0.1288461269091734  0.1669501224588726  0.2520717023205193   T   T   T
  0.3750000000000000  0.0000000000000000  0.1694000070000001   F   F   F
  0.3684641885203343  0.0006585810715490  0.3319889649788910   T   T   T
  0.3750000000000000  0.0000000000000000  0.0003799999999998   F   F   F
  0.1250000000000000  0.1666699949999995  0.0848900009999980   F   F   F
  0.1160361856968213  0.1672395991659965  0.4268616292010621   T   T   T
  0.2500000000000000  0.0000000000000000  0.0848900009999980   F   F   F
  0.2469163258341878  0.0000455879978905  0.2512767326593277   T   T   T
  0.2602742504173869  0.0021250301752967  0.4241084753718712   T   T   T
  0.0000000000000000  0.1666699949999995  0.0003799999999998   F   F   F
  0.0070320719539149  0.1663880401549975  0.3331854261908367   T   T   T
  0.0000000000000000  0.1666699949999995  0.1694000070000001   F   F   F
  0.6268153981535508  0.1668830588775139  0.2527861438653144   T   T   T
  0.8750000000000000  0.0000000000000000  0.1694000070000001   F   F   F
  0.8695943072391861 -0.0001399047851749  0.3316171972606314   T   T   T
  0.8750000000000000  0.0000000000000000  0.0003799999999998   F   F   F
  0.6250000000000000  0.1666699949999995  0.0848900009999980   F   F   F
  0.6142479797195819  0.1667625445889828  0.4261487195196200   T   T   T
  0.7500000000000000  0.0000000000000000  0.0848900009999980   F   F   F
  0.7463783115403280  0.0002567901161402  0.2515145752663727   T   T   T
  0.7610070236551156 -0.0003824119561479  0.4231672351380846   T   T   T
  0.5000000000000000  0.1666699949999995  0.0003799999999998   F   F   F
  0.5018380702863249  0.1675646531147994  0.3347988571937298   T   T   T
  0.5000000000000000  0.1666699949999995  0.1694000070000001   F   F   F
  0.1287583455820606  0.4993688897318670  0.2520120117482989   T   T   T
  0.3750000000000000  0.3333300050000005  0.1694000070000001   F   F   F
  0.3707839098259758  0.3334750824415186  0.3298350254000501   T   T   T
  0.3750000000000000  0.3333300050000005  0.0003799999999998   F   F   F
  0.1250000000000000  0.5000000000000000  0.0848900009999980   F   F   F
  0.1156760048263750  0.4990206321232102  0.4267741277793441   T   T   T
  0.2500000000000000  0.3333300050000005  0.0848900009999980   F   F   F
  0.2483728776937556  0.3330142244867760  0.2501795184934466   T   T   T
  0.2520785859744126  0.3331400614418924  0.4154426936244330   T   T   T
  0.0000000000000000  0.5000000000000000  0.0003799999999998   F   F   F
  0.0065489804679206  0.5006576894274444  0.3330412722627938   T   T   T
  0.0000000000000000  0.5000000000000000  0.1694000070000001   F   F   F
  0.6270120417289000  0.4990826060995348  0.2527430369191684   T   T   T
  0.8750000000000000  0.3333300050000005  0.1694000070000001   F   F   F
  0.8682290373035175  0.3334926937910448  0.3308478703234763   T   T   T
  0.8750000000000000  0.3333300050000005  0.0003799999999998   F   F   F
  0.6250000000000000  0.5000000000000000  0.0848900009999980   F   F   F
  0.6137410033020939  0.4996664052416244  0.4261336585263897   T   T   T
  0.7500000000000000  0.3333300050000005  0.0848900009999980   F   F   F
  0.7483103394235104  0.3327592273234772  0.2500079760654053   T   T   T
  0.7579077976585730  0.3332945432175468  0.4220271165895709   T   T   T
  0.5000000000000000  0.5000000000000000  0.0003799999999998   F   F   F
  0.5014826068470433  0.4995719552503749  0.3347617067323745   T   T   T
  0.5000000000000000  0.5000000000000000  0.1694000070000001   F   F   F
  0.1281918734289060  0.8333984112900702  0.2512568642221630   T   T   T
  0.3750000000000000  0.6666700239999983  0.1694000070000001   F   F   F
  0.3679526439497657  0.6666512756001549  0.3319481692322446   T   T   T
  0.3750000000000000  0.6666700239999983  0.0003799999999998   F   F   F
  0.1250000000000000  0.8333299760000017  0.0848900009999980   F   F   F
  0.1157764858954727  0.8331872026284144  0.4234531899689539   T   T   T
  0.2500000000000000  0.6666700239999983  0.0848900009999980   F   F   F
  0.2466375925688859  0.6663830907556967  0.2512711023148551   T   T   T
  0.2603706486433920  0.6642633644340776  0.4240456935174733   T   T   T
  0.0000000000000000  0.8333299760000017  0.0003799999999998   F   F   F
  0.0060950782135913  0.8333194863621923  0.3317956371275371   T   T   T
  0.0000000000000000  0.8333299760000017  0.1694000070000001   F   F   F
  0.6280810040163476  0.8336492171048770  0.2516381450524578   T   T   T
  0.8750000000000000  0.6666700239999983  0.1694000070000001   F   F   F
  0.8692067471133775  0.6669506985355169  0.3316549186783744   T   T   T
  0.8750000000000000  0.6666700239999983  0.0003799999999998   F   F   F
  0.6250000000000000  0.8333299760000017  0.0848900009999980   F   F   F
  0.6115867627417751  0.8334900799722817  0.4232998673270937   T   T   T
  0.7500000000000000  0.6666700239999983  0.0848900009999980   F   F   F
  0.7457318157605709  0.6663798787568710  0.2516436366181865   T   T   T
  0.7605358591268810  0.6668714558641571  0.4232946072497003   T   T   T
  0.5000000000000000  0.8333299760000017  0.0003799999999998   F   F   F
  0.5050245299701525  0.8334078898602564  0.3319025235422361   T   T   T
  0.5000000000000000  0.8333299760000017  0.1694000070000001   F   F   F
  0.4055924068048273  0.3325210248048953  0.4973675897027479   T   T   T
  0.3750000000000000  0.1666699949999995  0.0848900009999980   F   F   F
  0.3803330864589481  0.1722890487311815  0.4198788042959517   T   T   T
  0.1250000000000000  0.0000000000000000  0.0003799999999998   F   F   F
  0.1296138943741104  0.0001182064078116  0.3388946414454283   T   T   T
  0.1250000000000000  0.0000000000000000  0.1694000070000001   F   F   F
  0.3737160923475343  0.1663188715891334  0.2535009499136491   T   T   T
  0.0021892918216674  0.0000580643905730  0.2534199059760222   T   T   T
 -0.0080536601311141  0.0003115266082633  0.4142470904137033   T   T   T
  0.2500000000000000  0.1666699949999995  0.1694000070000001   F   F   F
  0.2500000000000000  0.1666699949999995  0.0003799999999998   F   F   F
  0.2473381706577478  0.1674384473742141  0.3401938212380936   T   T   T
  0.0000000000000000  0.0000000000000000  0.0848900009999980   F   F   F
  0.8750000000000000  0.1666699949999995  0.0848900009999980   F   F   F
  0.8841389709625144  0.1668939170826654  0.4147342587203746   T   T   T
  0.6250000000000000  0.0000000000000000  0.0003799999999998   F   F   F
  0.6279410793281727  0.0002910164112544  0.3392695005688367   T   T   T
  0.6250000000000000  0.0000000000000000  0.1694000070000001   F   F   F
  0.8737772477509381  0.1660587932042794  0.2537574809044121   T   T   T
  0.5014113615925654  0.0000593270758024  0.2535984495135841   T   T   T
  0.4879885818501160  0.0028601274669866  0.4145400618884189   T   T   T
  0.7500000000000000  0.1666699949999995  0.1694000070000001   F   F   F
  0.7500000000000000  0.1666699949999995  0.0003799999999998   F   F   F
  0.7453989783449970  0.1662472141741994  0.3396736767017594   T   T   T
  0.5000000000000000  0.0000000000000000  0.0848900009999980   F   F   F
  0.3750000000000000  0.5000000000000000  0.0848900009999980   F   F   F
  0.3803632504814898  0.4938989758632817  0.4198760777191107   T   T   T
  0.1250000000000000  0.3333300050000005  0.0003799999999998   F   F   F
  0.1272850590243793  0.3337363027218948  0.3348343053954639   T   T   T
  0.1250000000000000  0.3333300050000005  0.1694000070000001   F   F   F
  0.3736349463632420  0.5000257429451226  0.2534125690780996   T   T   T
  0.0013482692329080  0.3333208906540598  0.2526598559444398   T   T   T
 -0.0074547628191872  0.3332508973017946  0.4125079891039543   T   T   T
  0.2500000000000000  0.5000000000000000  0.1694000070000001   F   F   F
  0.2500000000000000  0.5000000000000000  0.0003799999999998   F   F   F
  0.2474745228302674  0.4995662230288739  0.3401722105967057   T   T   T
  0.0000000000000000  0.3333300050000005  0.0848900009999980   F   F   F
  0.8750000000000000  0.5000000000000000  0.0848900009999980   F   F   F
  0.8836482670775458  0.4995939458274311  0.4146848286663366   T   T   T
  0.6250000000000000  0.3333300050000005  0.0003799999999998   F   F   F
  0.6289638379170303  0.3334835345690713  0.3354232782289399   T   T   T
  0.6250000000000000  0.3333300050000005  0.1694000070000001   F   F   F
  0.8733937584106862  0.5003419718200792  0.2537758955726166   T   T   T
  0.5012958403927299  0.3332009015077236  0.2518510893399448   T   T   T
  0.4974207339570952  0.3330961527206800  0.4106024980200264   T   T   T
  0.7500000000000000  0.5000000000000000  0.1694000070000001   F   F   F
  0.7500000000000000  0.5000000000000000  0.0003799999999998   F   F   F
  0.7451451704703131  0.5005445882201832  0.3396888812064174   T   T   T
  0.5000000000000000  0.3333300050000005  0.0848900009999980   F   F   F
  0.3750000000000000  0.8333299760000017  0.0848900009999980   F   F   F
  0.3818654603002400  0.8334613989278596  0.4140869762728329   T   T   T
  0.1250000000000000  0.6666700239999983  0.0003799999999998   F   F   F
  0.1296585075494666  0.6667512253430162  0.3388888544923499   T   T   T
  0.1250000000000000  0.6666700239999983  0.1694000070000001   F   F   F
  0.3732757372163296  0.8333998625129270  0.2534302840174309   T   T   T
  0.0021054237196898  0.6665214981435881  0.2534515587656783   T   T   T
 -0.0083076410111349  0.6659601644199115  0.4142027944448778   T   T   T
  0.2500000000000000  0.8333299760000017  0.1694000070000001   F   F   F
  0.2500000000000000  0.8333299760000017  0.0003799999999998   F   F   F
  0.2456412512403761  0.8336091500763787  0.3385108580283718   T   T   T
  0.0000000000000000  0.6666700239999983  0.0848900009999980   F   F   F
  0.8750000000000000  0.8333299760000017  0.0848900009999980   F   F   F
  0.8849288512789033  0.8332522786294225  0.4143102932870080   T   T   T
  0.6250000000000000  0.6666700239999983  0.0003799999999998   F   F   F
  0.6277767638440812  0.6665297495473743  0.3393150519237661   T   T   T
  0.6250000000000000  0.6666700239999983  0.1694000070000001   F   F   F
  0.8729338504052619  0.8333174311621198  0.2535928723156119   T   T   T
  0.5014402712308654  0.6664078476204542  0.2535983356528341   T   T   T
  0.4877075890748498  0.6638336289593465  0.4144372628797728   T   T   T
  0.7500000000000000  0.8333299760000017  0.1694000070000001   F   F   F
  0.7500000000000000  0.8333299760000017  0.0003799999999998   F   F   F
  0.7458009608258954  0.8334767584248488  0.3392503314549577   T   T   T
  0.5000000000000000  0.6666700239999983  0.0848900009999980   F   F   F
 
  0.00000000E+00  0.00000000E+00  0.00000000E+00
  0.00000000E+00  0.00000000E+00  0.00000000E+00
  0.00000000E+00  0.00000000E+00  0.00000000E+00
  0.00000000E+00  0.00000000E+00  0.00000000E+00
  0.00000000E+00  0.00000000E+00  0.00000000E+00
  0.00000000E+00  0.00000000E+00  0.00000000E+00
  0.00000000E+00  0.00000000E+00  0.00000000E+00
  0.00000000E+00  0.00000000E+00  0.00000000E+00
  0.00000000E+00  0.00000000E+00  0.00000000E+00
  0.00000000E+00  0.00000000E+00  0.00000000E+00
  0.00000000E+00  0.00000000E+00  0.00000000E+00
  0.00000000E+00  0.00000000E+00  0.00000000E+00
  0.00000000E+00  0.00000000E+00  0.00000000E+00
  0.00000000E+00  0.00000000E+00  0.00000000E+00
  0.00000000E+00  0.00000000E+00  0.00000000E+00
  0.00000000E+00  0.00000000E+00  0.00000000E+00
  0.00000000E+00  0.00000000E+00  0.00000000E+00
  0.00000000E+00  0.00000000E+00  0.00000000E+00
  0.00000000E+00  0.00000000E+00  0.00000000E+00
  0.00000000E+00  0.00000000E+00  0.00000000E+00
  0.00000000E+00  0.00000000E+00  0.00000000E+00
  0.00000000E+00  0.00000000E+00  0.00000000E+00
  0.00000000E+00  0.00000000E+00  0.00000000E+00
  0.00000000E+00  0.00000000E+00  0.00000000E+00
  0.00000000E+00  0.00000000E+00  0.00000000E+00
  0.00000000E+00  0.00000000E+00  0.00000000E+00
  0.00000000E+00  0.00000000E+00  0.00000000E+00
  0.00000000E+00  0.00000000E+00  0.00000000E+00
  0.00000000E+00  0.00000000E+00  0.00000000E+00
  0.00000000E+00  0.00000000E+00  0.00000000E+00
  0.00000000E+00  0.00000000E+00  0.00000000E+00
  0.00000000E+00  0.00000000E+00  0.00000000E+00
  0.00000000E+00  0.00000000E+00  0.00000000E+00
  0.00000000E+00  0.00000000E+00  0.00000000E+00
  0.00000000E+00  0.00000000E+00  0.00000000E+00
  0.00000000E+00  0.00000000E+00  0.00000000E+00
  0.00000000E+00  0.00000000E+00  0.00000000E+00
  0.00000000E+00  0.00000000E+00  0.00000000E+00
  0.00000000E+00  0.00000000E+00  0.00000000E+00
  0.00000000E+00  0.00000000E+00  0.00000000E+00
  0.00000000E+00  0.00000000E+00  0.00000000E+00
  0.00000000E+00  0.00000000E+00  0.00000000E+00
  0.00000000E+00  0.00000000E+00  0.00000000E+00
  0.00000000E+00  0.00000000E+00  0.00000000E+00
  0.00000000E+00  0.00000000E+00  0.00000000E+00
  0.00000000E+00  0.00000000E+00  0.00000000E+00
  0.00000000E+00  0.00000000E+00  0.00000000E+00
  0.00000000E+00  0.00000000E+00  0.00000000E+00
  0.00000000E+00  0.00000000E+00  0.00000000E+00
  0.00000000E+00  0.00000000E+00  0.00000000E+00
  0.00000000E+00  0.00000000E+00  0.00000000E+00
  0.00000000E+00  0.00000000E+00  0.00000000E+00
  0.00000000E+00  0.00000000E+00  0.00000000E+00
  0.00000000E+00  0.00000000E+00  0.00000000E+00
  0.00000000E+00  0.00000000E+00  0.00000000E+00
  0.00000000E+00  0.00000000E+00  0.00000000E+00
  0.00000000E+00  0.00000000E+00  0.00000000E+00
  0.00000000E+00  0.00000000E+00  0.00000000E+00
  0.00000000E+00  0.00000000E+00  0.00000000E+00
  0.00000000E+00  0.00000000E+00  0.00000000E+00
  0.00000000E+00  0.00000000E+00  0.00000000E+00
  0.00000000E+00  0.00000000E+00  0.00000000E+00
  0.00000000E+00  0.00000000E+00  0.00000000E+00
  0.00000000E+00  0.00000000E+00  0.00000000E+00
  0.00000000E+00  0.00000000E+00  0.00000000E+00
  0.00000000E+00  0.00000000E+00  0.00000000E+00
  0.00000000E+00  0.00000000E+00  0.00000000E+00
  0.00000000E+00  0.00000000E+00  0.00000000E+00
  0.00000000E+00  0.00000000E+00  0.00000000E+00
  0.00000000E+00  0.00000000E+00  0.00000000E+00
  0.00000000E+00  0.00000000E+00  0.00000000E+00
  0.00000000E+00  0.00000000E+00  0.00000000E+00
  0.00000000E+00  0.00000000E+00  0.00000000E+00
  0.00000000E+00  0.00000000E+00  0.00000000E+00
  0.00000000E+00  0.00000000E+00  0.00000000E+00
  0.00000000E+00  0.00000000E+00  0.00000000E+00
  0.00000000E+00  0.00000000E+00  0.00000000E+00
  0.00000000E+00  0.00000000E+00  0.00000000E+00
  0.00000000E+00  0.00000000E+00  0.00000000E+00
  0.00000000E+00  0.00000000E+00  0.00000000E+00
  0.00000000E+00  0.00000000E+00  0.00000000E+00
  0.00000000E+00  0.00000000E+00  0.00000000E+00
  0.00000000E+00  0.00000000E+00  0.00000000E+00
  0.00000000E+00  0.00000000E+00  0.00000000E+00
  0.00000000E+00  0.00000000E+00  0.00000000E+00
  0.00000000E+00  0.00000000E+00  0.00000000E+00
  0.00000000E+00  0.00000000E+00  0.00000000E+00
  0.00000000E+00  0.00000000E+00  0.00000000E+00
  0.00000000E+00  0.00000000E+00  0.00000000E+00
  0.00000000E+00  0.00000000E+00  0.00000000E+00
  0.00000000E+00  0.00000000E+00  0.00000000E+00
  0.00000000E+00  0.00000000E+00  0.00000000E+00
  0.00000000E+00  0.00000000E+00  0.00000000E+00
  0.00000000E+00  0.00000000E+00  0.00000000E+00
  0.00000000E+00  0.00000000E+00  0.00000000E+00
  0.00000000E+00  0.00000000E+00  0.00000000E+00
  0.00000000E+00  0.00000000E+00  0.00000000E+00
  0.00000000E+00  0.00000000E+00  0.00000000E+00
  0.00000000E+00  0.00000000E+00  0.00000000E+00
  0.00000000E+00  0.00000000E+00  0.00000000E+00
  0.00000000E+00  0.00000000E+00  0.00000000E+00
  0.00000000E+00  0.00000000E+00  0.00000000E+00
  0.00000000E+00  0.00000000E+00  0.00000000E+00
  0.00000000E+00  0.00000000E+00  0.00000000E+00
  0.00000000E+00  0.00000000E+00  0.00000000E+00
  0.00000000E+00  0.00000000E+00  0.00000000E+00
  0.00000000E+00  0.00000000E+00  0.00000000E+00
  0.00000000E+00  0.00000000E+00  0.00000000E+00
  0.00000000E+00  0.00000000E+00  0.00000000E+00
  0.00000000E+00  0.00000000E+00  0.00000000E+00
  0.00000000E+00  0.00000000E+00  0.00000000E+00
  0.00000000E+00  0.00000000E+00  0.00000000E+00
  0.00000000E+00  0.00000000E+00  0.00000000E+00
  0.00000000E+00  0.00000000E+00  0.00000000E+00
  0.00000000E+00  0.00000000E+00  0.00000000E+00
  0.00000000E+00  0.00000000E+00  0.00000000E+00
  0.00000000E+00  0.00000000E+00  0.00000000E+00
  0.00000000E+00  0.00000000E+00  0.00000000E+00
  0.00000000E+00  0.00000000E+00  0.00000000E+00
  0.00000000E+00  0.00000000E+00  0.00000000E+00
  0.00000000E+00  0.00000000E+00  0.00000000E+00
  0.00000000E+00  0.00000000E+00  0.00000000E+00
  0.00000000E+00  0.00000000E+00  0.00000000E+00
  0.00000000E+00  0.00000000E+00  0.00000000E+00
  0.00000000E+00  0.00000000E+00  0.00000000E+00
  0.00000000E+00  0.00000000E+00  0.00000000E+00
  0.00000000E+00  0.00000000E+00  0.00000000E+00
  0.00000000E+00  0.00000000E+00  0.00000000E+00
  0.00000000E+00  0.00000000E+00  0.00000000E+00
  0.00000000E+00  0.00000000E+00  0.00000000E+00
  0.00000000E+00  0.00000000E+00  0.00000000E+00
  0.00000000E+00  0.00000000E+00  0.00000000E+00
  0.00000000E+00  0.00000000E+00  0.00000000E+00
  0.00000000E+00  0.00000000E+00  0.00000000E+00
  0.00000000E+00  0.00000000E+00  0.00000000E+00
  0.00000000E+00  0.00000000E+00  0.00000000E+00
  0.00000000E+00  0.00000000E+00  0.00000000E+00
  0.00000000E+00  0.00000000E+00  0.00000000E+00
  0.00000000E+00  0.00000000E+00  0.00000000E+00
  0.00000000E+00  0.00000000E+00  0.00000000E+00
  0.00000000E+00  0.00000000E+00  0.00000000E+00
  0.00000000E+00  0.00000000E+00  0.00000000E+00
  0.00000000E+00  0.00000000E+00  0.00000000E+00
  0.00000000E+00  0.00000000E+00  0.00000000E+00
  0.00000000E+00  0.00000000E+00  0.00000000E+00
