# Supplementary material for: Hierarchical Li electrochemistry using alloy-type anode for high-energy-density Li metal batteries
Source: Nat Commun. 2024 Feb 14;15:1354. doi: 10.1038/s41467-024-45613-4 (PMC10867008; doi:10.1038/s41467-024-45613-4)
Supplement: Supplementary file 5 — Supplementary Data 2 [file 41467_2024_45613_MOESM5_ESM.zip › Li slab_100]

Li72 H1
   1.000
   10.3179370000000006    0.0000000000000000    0.0000000000000000
    0.0000000000000000   10.3179370000000006    0.0000000000000000
    0.0000000000000000    0.0000000000000000   27.5145000000000017
   Li   Li
   72    1
Selective Dynamics
Direct
    0.0000000000000000    0.3333330000000000    0.0937500000000000    F  F  F            Li1
    0.0000000000000000    0.6666670000000000    0.0937500000000000    F  F  F            Li2
    0.0000000000000000    0.0000000000000000    0.0937500000000000    F  F  F            Li3
    0.3333330000000000    0.3333330000000000    0.0937500000000000    F  F  F            Li4
    0.3333330000000000    0.6666670000000000    0.0937500000000000    F  F  F            Li5
    0.3333330000000000    0.0000000000000000    0.0937500000000000    F  F  F            Li6
    0.6666670000000000    0.3333330000000000    0.0937500000000000    F  F  F            Li7
    0.6666670000000000    0.6666670000000000    0.0937500000000000    F  F  F            Li8
    0.6666670000000000    0.0000000000000000    0.0937500000000000    F  F  F            Li9
    0.1666670000000000    0.1666670000000000    0.0312500000000000    F  F  F           Li10
    0.1666670000000000    0.5000000000000000    0.0312500000000000    F  F  F           Li11
    0.1666670000000000    0.8333330000000000    0.0312500000000000    F  F  F           Li12
    0.5000000000000000    0.1666670000000000    0.0312500000000000    F  F  F           Li13
    0.5000000000000000    0.5000000000000000    0.0312500000000000    F  F  F           Li14
    0.5000000000000000    0.8333330000000000    0.0312500000000000    F  F  F           Li15
    0.8333330000000000    0.1666670000000000    0.0312500000000000    F  F  F           Li16
    0.8333330000000000    0.5000000000000000    0.0312500000000000    F  F  F           Li17
    0.8333330000000000    0.8333330000000000    0.0312500000000000    F  F  F           Li18
    0.0000000000000000    0.3333330000000000    0.2187500000000000    T  T  T           Li19
    0.0000000000000000    0.6666670000000000    0.2187500000000000    T  T  T           Li20
    0.0000000000000000    0.0000000000000000    0.2187500000000000    T  T  T           Li21
    0.3333330000000000    0.3333330000000000    0.2187500000000000    T  T  T           Li22
    0.3333330000000000    0.6666670000000000    0.2187500000000000    T  T  T           Li23
    0.3333330000000000    0.0000000000000000    0.2187500000000000    T  T  T           Li24
    0.6666670000000000    0.3333330000000000    0.2187500000000000    T  T  T           Li25
    0.6666670000000000    0.6666670000000000    0.2187500000000000    T  T  T           Li26
    0.6666670000000000    0.0000000000000000    0.2187500000000000    T  T  T           Li27
    0.1666670000000000    0.1666670000000000    0.1562500000000000    F  F  F           Li28
    0.1666670000000000    0.5000000000000000    0.1562500000000000    F  F  F           Li29
    0.1666670000000000    0.8333330000000000    0.1562500000000000    F  F  F           Li30
    0.5000000000000000    0.1666670000000000    0.1562500000000000    F  F  F           Li31
    0.5000000000000000    0.5000000000000000    0.1562500000000000    F  F  F           Li32
    0.5000000000000000    0.8333330000000000    0.1562500000000000    F  F  F           Li33
    0.8333330000000000    0.1666670000000000    0.1562500000000000    F  F  F           Li34
    0.8333330000000000    0.5000000000000000    0.1562500000000000    F  F  F           Li35
    0.8333330000000000    0.8333330000000000    0.1562500000000000    F  F  F           Li36
    0.0000000000000000    0.3333330000000000    0.3437500000000000    T  T  T           Li37
    0.0000000000000000    0.6666670000000000    0.3437500000000000    T  T  T           Li38
    0.0000000000000000    0.0000000000000000    0.3437500000000000    T  T  T           Li39
    0.3333330000000000    0.3333330000000000    0.3437500000000000    T  T  T           Li40
    0.3333330000000000    0.6666670000000000    0.3437500000000000    T  T  T           Li41
    0.3333330000000000    0.0000000000000000    0.3437500000000000    T  T  T           Li42
    0.6666670000000000    0.3333330000000000    0.3437500000000000    T  T  T           Li43
    0.6666670000000000    0.6666670000000000    0.3437500000000000    T  T  T           Li44
    0.6666670000000000    0.0000000000000000    0.3437500000000000    T  T  T           Li45
    0.1666670000000000    0.1666670000000000    0.2812500000000000    T  T  T           Li46
    0.1666670000000000    0.5000000000000000    0.2812500000000000    T  T  T           Li47
    0.1666670000000000    0.8333330000000000    0.2812500000000000    T  T  T           Li48
    0.5000000000000000    0.1666670000000000    0.2812500000000000    T  T  T           Li49
    0.5000000000000000    0.5000000000000000    0.2812500000000000    T  T  T           Li50
    0.5000000000000000    0.8333330000000000    0.2812500000000000    T  T  T           Li51
    0.8333330000000000    0.1666670000000000    0.2812500000000000    T  T  T           Li52
    0.8333330000000000    0.5000000000000000    0.2812500000000000    T  T  T           Li53
    0.8333330000000000    0.8333330000000000    0.2812500000000000    T  T  T           Li54
    0.0000000000000000    0.3333330000000000    0.4687500000000000    T  T  T           Li55
    0.0000000000000000    0.6666670000000000    0.4687500000000000    T  T  T           Li56
    0.0000000000000000    0.0000000000000000    0.4687500000000000    T  T  T           Li57
    0.3333330000000000    0.3333330000000000    0.4687500000000000    T  T  T           Li58
    0.3333330000000000    0.6666670000000000    0.4687500000000000    T  T  T           Li59
    0.3333330000000000    0.0000000000000000    0.4687500000000000    T  T  T           Li60
    0.6666670000000000    0.3333330000000000    0.4687500000000000    T  T  T           Li61
    0.6666670000000000    0.6666670000000000    0.4687500000000000    T  T  T           Li62
    0.6666670000000000    0.0000000000000000    0.4687500000000000    T  T  T           Li63
    0.1666670000000000    0.1666670000000000    0.4062500000000000    T  T  T           Li64
    0.1666670000000000    0.5000000000000000    0.4062500000000000    T  T  T           Li65
    0.1666670000000000    0.8333330000000000    0.4062500000000000    T  T  T           Li66
    0.5000000000000000    0.1666670000000000    0.4062500000000000    T  T  T           Li67
    0.5000000000000000    0.5000000000000000    0.4062500000000000    T  T  T           Li68
    0.5000000000000000    0.8333330000000000    0.4062500000000000    T  T  T           Li69
    0.8333330000000000    0.1666670000000000    0.4062500000000000    T  T  T           Li70
    0.8333330000000000    0.5000000000000000    0.4062500000000000    T  T  T           Li71
    0.8333330000000000    0.8333330000000000    0.4062500000000000    T  T  T           Li72
    0.1666670000000000    0.1666670000000000    0.5632460000000000    T  T  T            Li1
