# Supplementary material for: Hierarchical Li electrochemistry using alloy-type anode for high-energy-density Li metal batteries
Source: Nat Commun. 2024 Feb 14;15:1354. doi: 10.1038/s41467-024-45613-4 (PMC10867008; doi:10.1038/s41467-024-45613-4)
Supplement: Supplementary file 6 — Source data [file 41467_2024_45613_MOESM6_ESM.xlsx]

## Sheet: Fig. 1
Fig. 1l
2 Theta (degree)	Intensity (a.u.)
10	1582
10.02	1612
10.04	1640
10.06	1572
10.08	1709
10.1	1624
10.12	1666
10.14	1621
10.16	1634
10.18	1629
10.2	1631
10.22	1711
10.24	1652
10.26	1590
10.28	1657
10.3	1621
10.32	1629
10.34	1631
10.36	1691
10.38	1680
10.4	1765
10.42	1670
10.44	1648
10.46	1632
10.48	1650
10.5	1687
10.52	1729
10.54	1699
10.56	1714
10.58	1822
10.6	1719
10.62	1638
10.64	1705
10.66	1731
10.68	1680
10.7	1712
10.72	1678
10.74	1674
10.76	1773
10.78	1681
10.8	1695
10.82	1741
10.84	1739
10.86	1736
10.88	1735
10.9	1720
10.92	1713
10.94	1765
10.96	1787
10.98	1806
11	1751
11.02	1726
11.04	1709
11.06	1729
11.08	1747
11.1	1806
11.12	1740
11.14	1779
11.16	1786
11.18	1836
11.2	1774
11.22	1767
11.24	1768
11.26	1776
11.28	1788
11.3	1828
11.32	1758
11.34	1724
11.36	1789
11.38	1843
11.4	1834
11.42	1892
11.44	1759
11.46	1845
11.48	1846
11.5	1806
11.52	1866
11.54	1881
11.56	1785
11.58	1862
11.6	1829
11.62	1874
11.64	1887
11.66	1880
11.68	1870
11.7	1879
11.72	1867
11.74	1892
11.76	1912
11.78	1925
11.8	1791
11.82	1876
11.84	1879
11.86	1879
11.88	1855
11.9	1888
11.92	2009
11.94	1919
11.96	1941
11.98	1882
12	1871
12.02	1889
12.04	1921
12.06	1934
12.08	1912
12.1	1899
12.12	2024
12.14	1902
12.16	1941
12.18	1899
12.2	1982
12.22	1930
12.24	1888
12.26	1894
12.28	1854
12.3	1871
12.32	1962
12.34	1928
12.36	1912
12.38	1895
12.4	1933
12.42	1908
12.44	1891
12.46	1960
12.48	1993
12.5	1928
12.52	1889
12.54	1954
12.56	1947
12.58	1922
12.6	1942
12.62	1936
12.64	1903
12.66	1995
12.68	1854
12.7	1952
12.72	1957
12.74	1904
12.76	1958
12.78	1988
12.8	1916
12.82	1906
12.84	1992
12.86	1963
12.88	1995
12.9	1950
12.92	1969
12.94	2052
12.96	1951
12.98	1959
13	2023
13.02	1937
13.04	1985
13.06	1932
13.08	1978
13.1	2028
13.12	2012
13.14	1975
13.16	1957
13.18	2052
13.2	1954
13.22	1960
13.24	1972
13.26	1964
13.28	2009
13.3	2059
13.32	1998
13.34	1975
13.36	2020
13.38	2104
13.4	1996
13.42	2046
13.44	1968
13.46	2010
13.48	1985
13.5	2017
13.52	2063
13.54	2053
13.56	2016
13.58	2009
13.6	2058
13.62	1949
13.64	2095
13.66	2039
13.68	2031
13.7	2130
13.72	2079
13.74	2015
13.76	2130
13.78	2097
13.8	2112
13.82	2066
13.84	2089
13.86	2045
13.88	2102
13.9	2140
13.92	2077
13.94	2078
13.96	2119
13.98	2043
14	2118
14.02	2115
14.04	2090
14.06	2113
14.08	2158
14.1	2156
14.12	2143
14.14	2085
14.16	2062
14.18	2080
14.2	2172
14.22	2197
14.24	2105
14.26	2174
14.28	2158
14.3	2210
14.32	2072
14.34	2073
14.36	2160
14.38	2184
14.4	2143
14.42	2171
14.44	2209
14.46	2229
14.48	2082
14.5	2182
14.52	2147
14.54	2159
14.56	2196
14.58	2220
14.6	2203
14.62	2232
14.64	2232
14.66	2232
14.68	2289
14.7	2218
14.72	2193
14.74	2211
14.76	2265
14.78	2338
14.8	2251
14.82	2311
14.84	2300
14.86	2296
14.88	2206
14.9	2279
14.92	2270
14.94	2313
14.96	2383
14.98	2264
15	2302
15.02	2316
15.04	2256
15.06	2332
15.08	2284
15.1	2423
15.12	2390
15.14	2246
15.16	2381
15.18	2326
15.2	2347
15.22	2374
15.24	2361
15.26	2292
15.28	2384
15.3	2453
15.32	2389
15.34	2387
15.36	2370
15.38	2455
15.4	2449
15.42	2280
15.44	2452
15.46	2401
15.48	2428
15.5	2390
15.52	2432
15.54	2433
15.56	2418
15.58	2428
15.6	2439
15.62	2482
15.64	2522
15.66	2451
15.68	2438
15.7	2571
15.72	2515
15.74	2530
15.76	2474
15.78	2567
15.8	2468
15.82	2474
15.84	2459
15.86	2566
15.88	2551
15.9	2468
15.92	2510
15.94	2502
15.96	2432
15.98	2536
16	2593
16.02	2685
16.04	2652
16.06	2658
16.08	2563
16.1	2606
16.12	2627
16.14	2626
16.16	2575
16.18	2600
16.2	2622
16.22	2633
16.24	2621
16.26	2603
16.28	2683
16.3	2495
16.32	2730
16.34	2704
16.36	2622
16.38	2692
16.4	2630
16.42	2641
16.44	2591
16.46	2676
16.48	2702
16.5	2699
16.52	2733
16.54	2695
16.56	2718
16.58	2663
16.6	2692
16.62	2684
16.64	2684
16.66	2687
16.68	2738
16.7	2701
16.72	2760
16.74	2721
16.76	2735
16.78	2778
16.8	2773
16.82	2787
16.84	2756
16.86	2769
16.88	2858
16.9	2829
16.92	2737
16.94	2825
16.96	2735
16.98	2789
17	2732
17.02	2776
17.04	2773
17.06	2757
17.08	2749
17.1	2860
17.12	2847
17.14	2806
17.16	2812
17.18	2942
17.2	2887
17.22	2918
17.24	2900
17.26	2863
17.28	2860
17.3	2842
17.32	2849
17.34	2904
17.36	2876
17.38	2837
17.4	2905
17.42	2969
17.44	2943
17.46	2988
17.48	2949
17.5	2937
17.52	2962
17.54	2866
17.56	2904
17.58	2965
17.6	2869
17.62	2871
17.64	2972
17.66	3035
17.68	2955
17.7	2975
17.72	2917
17.74	2884
17.76	2861
17.78	2904
17.8	2915
17.82	2871
17.84	3010
17.86	2966
17.88	2931
17.9	2865
17.92	3091
17.94	2913
17.96	2949
17.98	2899
18	2938
18.02	2923
18.04	2903
18.06	2979
18.08	2904
18.1	2911
18.12	2983
18.14	2941
18.16	3026
18.18	3016
18.2	2983
18.22	3016
18.24	2958
18.26	3022
18.28	2961
18.3	2954
18.32	2964
18.34	2978
18.36	2973
18.38	2869
18.4	2959
18.42	2956
18.44	2994
18.46	3039
18.48	3055
18.5	2942
18.52	2941
18.54	2966
18.56	3013
18.58	2970
18.6	2899
18.62	3001
18.64	3036
18.66	2980
18.68	2899
18.7	2899
18.72	2900
18.74	3054
18.76	2991
18.78	2895
18.8	2939
18.82	2955
18.84	2944
18.86	2994
18.88	2916
18.9	2949
18.92	2953
18.94	2950
18.96	2892
18.98	2934
19	2856
19.02	2876
19.04	2896
19.06	2979
19.08	2868
19.1	2851
19.12	2957
19.14	3049
19.16	2826
19.18	2885
19.2	2973
19.22	2893
19.24	2868
19.26	2984
19.28	2841
19.3	2950
19.32	2886
19.34	2831
19.36	2849
19.38	2880
19.4	2908
19.42	2905
19.44	2874
19.46	2982
19.48	2981
19.5	2840
19.52	2863
19.54	2768
19.56	2775
19.58	2909
19.6	2834
19.62	2848
19.64	2833
19.66	2685
19.68	2780
19.7	2848
19.72	2819
19.74	2784
19.76	2801
19.78	2764
19.8	2757
19.82	2781
19.84	2806
19.86	2721
19.88	2786
19.9	2773
19.92	2753
19.94	2864
19.96	2732
19.98	2808
20	2690
20.02	2779
20.04	2728
20.06	2724
20.08	2688
20.1	2768
20.12	2734
20.14	2660
20.16	2675
20.18	2735
20.2	2686
20.22	2742
20.24	2743
20.26	2679
20.28	2694
20.3	2604
20.32	2724
20.34	2661
20.36	2637
20.38	2771
20.4	2757
20.42	2695
20.44	2688
20.46	2708
20.48	2628
20.5	2796
20.52	2665
20.54	2578
20.56	2672
20.58	2630
20.6	2646
20.62	2671
20.64	2687
20.66	2589
20.68	2642
20.7	2665
20.72	2710
20.74	2597
20.76	2566
20.78	2671
20.8	2559
20.82	2658
20.84	2599
20.86	2610
20.88	2567
20.9	2651
20.92	2576
20.94	2588
20.96	2553
20.98	2548
21	2556
21.02	2511
21.04	2535
21.06	2547
21.08	2587
21.1	2507
21.12	2533
21.14	2471
21.16	2578
21.18	2625
21.2	2557
21.22	2514
21.24	2488
21.26	2512
21.28	2556
21.3	2539
21.32	2617
21.34	2572
21.36	2512
21.38	2608
21.4	2561
21.42	2550
21.44	2577
21.46	2545
21.48	2602
21.5	2552
21.52	2604
21.54	2537
21.56	2498
21.58	2581
21.6	2543
21.62	2714
21.64	2672
21.66	2748
21.68	2854
21.7	2870
21.72	3034
21.74	3176
21.76	3317
21.78	3593
21.8	3867
21.82	4214
21.84	4887
21.86	5654
21.88	6814
21.9	8827
21.92	10723
21.94	12026
21.96	11487
21.98	9998
22	8457
22.02	6883
22.04	5295
22.06	4085
22.08	3377
22.1	3067
22.12	2914
22.14	2626
22.16	2623
22.18	2598
22.2	2552
22.22	2512
22.24	2430
22.26	2486
22.28	2480
22.3	2406
22.32	2423
22.34	2467
22.36	2521
22.38	2458
22.4	2406
22.42	2425
22.44	2372
22.46	2371
22.48	2385
22.5	2356
22.52	2344
22.54	2336
22.56	2299
22.58	2361
22.6	2331
22.62	2246
22.64	2399
22.66	2368
22.68	2233
22.7	2298
22.72	2304
22.74	2270
22.76	2305
22.78	2254
22.8	2271
22.82	2290
22.84	2255
22.86	2256
22.88	2325
22.9	2303
22.92	2319
22.94	2267
22.96	2291
22.98	2317
23	2324
23.02	2365
23.04	2366
23.06	2459
23.08	2401
23.1	2368
23.12	2367
23.14	2351
23.16	2286
23.18	2295
23.2	2216
23.22	2222
23.24	2252
23.26	2187
23.28	2223
23.3	2210
23.32	2175
23.34	2264
23.36	2260
23.38	2225
23.4	2272
23.42	2242
23.44	2299
23.46	2260
23.48	2188
23.5	2235
23.52	2269
23.54	2173
23.56	2312
23.58	2165
23.6	2197
23.62	2161
23.64	2193
23.66	2123
23.68	2127
23.7	2037
23.72	2184
23.74	2109
23.76	2074
23.78	2234
23.8	2202
23.82	2141
23.84	2088
23.86	2095
23.88	2178
23.9	2285
23.92	2100
23.94	2143
23.96	2189
23.98	2089
24	2168
24.02	2093
24.04	2116
24.06	2123
24.08	2152
24.1	2125
24.12	2101
24.14	2107
24.16	2098
24.18	2079
24.2	2194
24.22	2105
24.24	2203
24.26	2127
24.28	2125
24.3	2154
24.32	2150
24.34	2031
24.36	2126
24.38	2124
24.4	2114
24.42	2163
24.44	2170
24.46	2162
24.48	2056
24.5	2106
24.52	2108
24.54	2159
24.56	2231
24.58	2168
24.6	2189
24.62	2160
24.64	2100
24.66	2241
24.68	2255
24.7	2331
24.72	2484
24.74	2579
24.76	2645
24.78	2565
24.8	2513
24.82	2538
24.84	2445
24.86	2456
24.88	2297
24.9	2193
24.92	2270
24.94	2132
24.96	2097
24.98	2127
25	2158
25.02	2109
25.04	2053
25.06	2068
25.08	2063
25.1	2071
25.12	2066
25.14	2014
25.16	1990
25.18	1995
25.2	1994
25.22	2050
25.24	2051
25.26	2032
25.28	1956
25.3	1957
25.32	1971
25.34	2069
25.36	2078
25.38	1974
25.4	2097
25.42	2047
25.44	1991
25.46	2015
25.48	2028
25.5	2054
25.52	2010
25.54	1995
25.56	2013
25.58	1991
25.6	1943
25.62	1966
25.64	1946
25.66	2008
25.68	2022
25.7	1983
25.72	1950
25.74	2036
25.76	1990
25.78	2020
25.8	1988
25.82	1954
25.84	1980
25.86	1998
25.88	1929
25.9	1979
25.92	2008
25.94	2024
25.96	1978
25.98	2015
26	2033
26.02	1953
26.04	1924
26.06	1926
26.08	2056
26.1	1899
26.12	1977
26.14	1950
26.16	1917
26.18	1958
26.2	1920
26.22	2025
26.24	2039
26.26	1980
26.28	1937
26.3	1982
26.32	1978
26.34	1905
26.36	1937
26.38	1950
26.4	1967
26.42	1924
26.44	1926
26.46	1925
26.48	1926
26.5	1929
26.52	1857
26.54	1866
26.56	1946
26.58	1940
26.6	1899
26.62	1856
26.64	1887
26.66	1878
26.68	1980
26.7	1891
26.72	1832
26.74	1929
26.76	1956
26.78	1910
26.8	1885
26.82	1843
26.84	1926
26.86	1933
26.88	1860
26.9	1937
26.92	1942
26.94	1946
26.96	1894
26.98	1858
27	1838
27.02	1814
27.04	1901
27.06	1873
27.08	1960
27.1	1824
27.12	1864
27.14	1797
27.16	1898
27.18	1838
27.2	1767
27.22	1857
27.24	1845
27.26	1822
27.28	1825
27.3	1802
27.32	1849
27.34	1891
27.36	1817
27.38	1883
27.4	1798
27.42	1830
27.44	1901
27.46	1800
27.48	1832
27.5	1779
27.52	1773
27.54	1772
27.56	1822
27.58	1813
27.6	1808
27.62	1854
27.64	1747
27.66	1742
27.68	1758
27.7	1837
27.72	1797
27.74	1832
27.76	1792
27.78	1773
27.8	1789
27.82	1774
27.84	1738
27.86	1744
27.88	1733
27.9	1781
27.92	1762
27.94	1772
27.96	1836
27.98	1842
28	1759
28.02	1724
28.04	1753
28.06	1740
28.08	1781
28.1	1720
28.12	1724
28.14	1801
28.16	1723
28.18	1794
28.2	1802
28.22	1774
28.24	1770
28.26	1754
28.28	1866
28.3	1833
28.32	1838
28.34	1743
28.36	1785
28.38	1814
28.4	1812
28.42	1715
28.44	1697
28.46	1707
28.48	1758
28.5	1788
28.52	1736
28.54	1767
28.56	1693
28.58	1753
28.6	1689
28.62	1716
28.64	1712
28.66	1722
28.68	1711
28.7	1731
28.72	1678
28.74	1696
28.76	1688
28.78	1716
28.8	1688
28.82	1707
28.84	1628
28.86	1656
28.88	1670
28.9	1682
28.92	1643
28.94	1655
28.96	1662
28.98	1631
29	1707
29.02	1654
29.04	1591
29.06	1636
29.08	1649
29.1	1659
29.12	1639
29.14	1623
29.16	1605
29.18	1698
29.2	1659
29.22	1619
29.24	1661
29.26	1621
29.28	1613
29.3	1554
29.32	1649
29.34	1606
29.36	1606
29.38	1688
29.4	1624
29.42	1678
29.44	1654
29.46	1711
29.48	1615
29.5	1587
29.52	1669
29.54	1598
29.56	1582
29.58	1632
29.6	1540
29.62	1617
29.64	1581
29.66	1689
29.68	1612
29.7	1573
29.72	1569
29.74	1635
29.76	1609
29.78	1611
29.8	1632
29.82	1627
29.84	1555
29.86	1629
29.88	1546
29.9	1546
29.92	1604
29.94	1606
29.96	1592
29.98	1574
30	1613
30.02	1607
30.04	1607
30.06	1580
30.08	1554
30.1	1565
30.12	1547
30.14	1649
30.16	1572
30.18	1569
30.2	1563
30.22	1584
30.24	1612
30.26	1554
30.28	1508
30.3	1536
30.32	1559
30.34	1551
30.36	1565
30.38	1561
30.4	1576
30.42	1634
30.44	1522
30.46	1444
30.48	1494
30.5	1555
30.52	1533
30.54	1498
30.56	1532
30.58	1530
30.6	1537
30.62	1554
30.64	1538
30.66	1510
30.68	1536
30.7	1550
30.72	1622
30.74	1575
30.76	1528
30.78	1546
30.8	1470
30.82	1558
30.84	1541
30.86	1524
30.88	1569
30.9	1536
30.92	1465
30.94	1572
30.96	1522
30.98	1497
31	1490
31.02	1516
31.04	1544
31.06	1421
31.08	1490
31.1	1568
31.12	1496
31.14	1463
31.16	1562
31.18	1536
31.2	1438
31.22	1544
31.24	1527
31.26	1471
31.28	1534
31.3	1473
31.32	1550
31.34	1479
31.36	1511
31.38	1472
31.4	1429
31.42	1496
31.44	1544
31.46	1444
31.48	1424
31.5	1510
31.52	1549
31.54	1476
31.56	1521
31.58	1507
31.6	1444
31.62	1476
31.64	1473
31.66	1527
31.68	1530
31.7	1451
31.72	1460
31.74	1524
31.76	1508
31.78	1458
31.8	1504
31.82	1498
31.84	1504
31.86	1537
31.88	1505
31.9	1536
31.92	1505
31.94	1508
31.96	1491
31.98	1515
32	1522
32.02	1492
32.04	1531
32.06	1500
32.08	1424
32.1	1525
32.12	1547
32.14	1500
32.16	1459
32.18	1510
32.2	1511
32.22	1472
32.24	1528
32.26	1424
32.28	1484
32.3	1538
32.32	1473
32.34	1476
32.36	1499
32.38	1469
32.4	1506
32.42	1511
32.44	1519
32.46	1558
32.48	1486
32.5	1490
32.52	1512
32.54	1555
32.56	1550
32.58	1575
32.6	1521
32.62	1459
32.64	1452
32.66	1487
32.68	1500
32.7	1446
32.72	1486
32.74	1496
32.76	1495
32.78	1497
32.8	1438
32.82	1447
32.84	1488
32.86	1511
32.88	1476
32.9	1566
32.92	1527
32.94	1495
32.96	1477
32.98	1518
33	1503
33.02	1486
33.04	1454
33.06	1454
33.08	1448
33.1	1460
33.12	1486
33.14	1431
33.16	1415
33.18	1458
33.2	1408
33.22	1423
33.24	1470
33.26	1493
33.28	1460
33.3	1463
33.32	1374
33.34	1447
33.36	1407
33.38	1468
33.4	1449
33.42	1410
33.44	1442
33.46	1357
33.48	1442
33.5	1476
33.52	1410
33.54	1448
33.56	1438
33.58	1404
33.6	1390
33.62	1388
33.64	1435
33.66	1371
33.68	1431
33.7	1404
33.72	1383
33.74	1436
33.76	1452
33.78	1390
33.8	1392
33.82	1415
33.84	1420
33.86	1393
33.88	1428
33.9	1421
33.92	1422
33.94	1443
33.96	1383
33.98	1407
34	1464
34.02	1418
34.04	1404
34.06	1408
34.08	1442
34.1	1461
34.12	1456
34.14	1409
34.16	1445
34.18	1404
34.2	1432
34.22	1403
34.24	1401
34.26	1391
34.28	1346
34.3	1458
34.32	1392
34.34	1404
34.36	1391
34.38	1408
34.4	1476
34.42	1421
34.44	1411
34.46	1403
34.48	1431
34.5	1450
34.52	1397
34.54	1364
34.56	1332
34.58	1391
34.6	1448
34.62	1480
34.64	1442
34.66	1342
34.68	1381
34.7	1429
34.72	1390
34.74	1435
34.76	1390
34.78	1377
34.8	1397
34.82	1391
34.84	1382
34.86	1430
34.88	1428
34.9	1488
34.92	1447
34.94	1429
34.96	1397
34.98	1446
35	1400
35.02	1381
35.04	1337
35.06	1375
35.08	1415
35.1	1422
35.12	1419
35.14	1409
35.16	1444
35.18	1412
35.2	1416
35.22	1434
35.24	1398
35.26	1368
35.28	1398
35.3	1401
35.32	1420
35.34	1452
35.36	1392
35.38	1409
35.4	1461
35.42	1412
35.44	1322
35.46	1390
35.48	1391
35.5	1369
35.52	1360
35.54	1379
35.56	1354
35.58	1407
35.6	1385
35.62	1453
35.64	1402
35.66	1372
35.68	1415
35.7	1411
35.72	1363
35.74	1435
35.76	1408
35.78	1376
35.8	1422
35.82	1472
35.84	1486
35.86	1443
35.88	1409
35.9	1411
35.92	1362
35.94	1439
35.96	1409
35.98	1382
36	1419
36.02	1357
36.04	1388
36.06	1391
36.08	1346
36.1	1474
36.12	1460
36.14	1467
36.16	1465
36.18	1482
36.2	1533
36.22	1483
36.24	1635
36.26	1985
36.28	2215
36.3	1902
36.32	1649
36.34	1603
36.36	1777
36.38	1745
36.4	1606
36.42	1448
36.44	1398
36.46	1436
36.48	1424
36.5	1435
36.52	1373
36.54	1429
36.56	1405
36.58	1342
36.6	1394
36.62	1376
36.64	1440
36.66	1423
36.68	1404
36.7	1367
36.72	1439
36.74	1413
36.76	1411
36.78	1339
36.8	1387
36.82	1437
36.84	1450
36.86	1401
36.88	1419
36.9	1450
36.92	1324
36.94	1351
36.96	1348
36.98	1359
37	1320
37.02	1381
37.04	1398
37.06	1351
37.08	1380
37.1	1429
37.12	1384
37.14	1388
37.16	1404
37.18	1409
37.2	1373
37.22	1374
37.24	1418
37.26	1413
37.28	1412
37.3	1366
37.32	1373
37.34	1402
37.36	1341
37.38	1333
37.4	1352
37.42	1433
37.44	1343
37.46	1384
37.48	1410
37.5	1347
37.52	1391
37.54	1377
37.56	1326
37.58	1464
37.6	1407
37.62	1336
37.64	1419
37.66	1365
37.68	1386
37.7	1440
37.72	1376
37.74	1319
37.76	1392
37.78	1407
37.8	1366
37.82	1407
37.84	1377
37.86	1355
37.88	1369
37.9	1377
37.92	1373
37.94	1450
37.96	1395
37.98	1408
38	1387
38.02	1357
38.04	1428
38.06	1408
38.08	1374
38.1	1344
38.12	1393
38.14	1390
38.16	1477
38.18	1283
38.2	1361
38.22	1287
38.24	1313
38.26	1378
38.28	1392
38.3	1344
38.32	1345
38.34	1392
38.36	1316
38.38	1400
38.4	1357
38.42	1335
38.44	1419
38.46	1343
38.48	1376
38.5	1369
38.52	1316
38.54	1376
38.56	1347
38.58	1388
38.6	1393
38.62	1407
38.64	1380
38.66	1369
38.68	1390
38.7	1329
38.72	1379
38.74	1412
38.76	1396
38.78	1398
38.8	1362
38.82	1489
38.84	1400
38.86	1401
38.88	1392
38.9	1366
38.92	1349
38.94	1332
38.96	1386
38.98	1349
39	1394
39.02	1418
39.04	1423
39.06	1304
39.08	1383
39.1	1385
39.12	1400
39.14	1409
39.16	1366
39.18	1391
39.2	1343
39.22	1377
39.24	1373
39.26	1355
39.28	1352
39.3	1367
39.32	1406
39.34	1372
39.36	1335
39.38	1366
39.4	1371
39.42	1390
39.44	1434
39.46	1352
39.48	1385
39.5	1348
39.52	1350
39.54	1370
39.56	1380
39.58	1454
39.6	1397
39.62	1383
39.64	1365
39.66	1317
39.68	1397
39.7	1332
39.72	1355
39.74	1395
39.76	1389
39.78	1360
39.8	1386
39.82	1389
39.84	1394
39.86	1372
39.88	1371
39.9	1321
39.92	1398
39.94	1368
39.96	1331
39.98	1369
40	1399
40.02	1373
40.04	1399
40.06	1356
40.08	1364
40.1	1385
40.12	1367
40.14	1411
40.16	1372
40.18	1355
40.2	1376
40.22	1393
40.24	1418
40.26	1434
40.28	1374
40.3	1403
40.32	1432
40.34	1364
40.36	1357
40.38	1324
40.4	1360
40.42	1385
40.44	1439
40.46	1425
40.48	1354
40.5	1375
40.52	1357
40.54	1386
40.56	1357
40.58	1429
40.6	1369
40.62	1381
40.64	1357
40.66	1374
40.68	1415
40.7	1408
40.72	1340
40.74	1418
40.76	1457
40.78	1398
40.8	1516
40.82	1473
40.84	1487
40.86	1548
40.88	1617
40.9	1650
40.92	1728
40.94	1919
40.96	1875
40.98	1947
41	1966
41.02	1812
41.04	1854
41.06	1906
41.08	1778
41.1	1765
41.12	1754
41.14	1725
41.16	1619
41.18	1647
41.2	1601
41.22	1531
41.24	1464
41.26	1540
41.28	1447
41.3	1449
41.32	1426
41.34	1435
41.36	1487
41.38	1412
41.4	1381
41.42	1404
41.44	1403
41.46	1431
41.48	1392
41.5	1386
41.52	1402
41.54	1406
41.56	1458
41.58	1409
41.6	1444
41.62	1406
41.64	1381
41.66	1406
41.68	1419
41.7	1453
41.72	1438
41.74	1417
41.76	1366
41.78	1439
41.8	1463
41.82	1431
41.84	1444
41.86	1470
41.88	1517
41.9	1497
41.92	1438
41.94	1493
41.96	1502
41.98	1480
42	1465
42.02	1457
42.04	1408
42.06	1484
42.08	1455
42.1	1427
42.12	1456
42.14	1509
42.16	1465
42.18	1457
42.2	1451
42.22	1512
42.24	1465
42.26	1502
42.28	1491
42.3	1469
42.32	1506
42.34	1534
42.36	1539
42.38	1567
42.4	1606
42.42	1609
42.44	1649
42.46	1718
42.48	1791
42.5	1923
42.52	2169
42.54	2572
42.56	2976
42.58	3973
42.6	4802
42.62	5932
42.64	5953
42.66	5141
42.68	4644
42.7	4324
42.72	4435
42.74	4604
42.76	4027
42.78	3644
42.8	3115
42.82	2748
42.84	2485
42.86	2283
42.88	2125
42.9	2077
42.92	2013
42.94	1916
42.96	1852
42.98	1781
43	1818
43.02	1744
43.04	1731
43.06	1810
43.08	1732
43.1	1784
43.12	1801
43.14	1851
43.16	1862
43.18	1935
43.2	2122
43.22	2177
43.24	2384
43.26	2637
43.28	3027
43.3	3719
43.32	4991
43.34	6963
43.36	9938
43.38	14252
43.4	18559
43.42	19287
43.44	14664
43.46	9921
43.48	8430
43.5	9566
43.52	10451
43.54	9701
43.56	6563
43.58	3981
43.6	2760
43.62	2226
43.64	2111
43.66	2072
43.68	1964
43.7	1924
43.72	1872
43.74	1744
43.76	1611
43.78	1679
43.8	1645
43.82	1582
43.84	1578
43.86	1557
43.88	1590
43.9	1550
43.92	1545
43.94	1480
43.96	1517
43.98	1562
44	1469
44.02	1444
44.04	1523
44.06	1481
44.08	1495
44.1	1443
44.12	1434
44.14	1488
44.16	1518
44.18	1562
44.2	1494
44.22	1493
44.24	1534
44.26	1507
44.28	1497
44.3	1544
44.32	1522
44.34	1501
44.36	1586
44.38	1647
44.4	1579
44.42	1550
44.44	1651
44.46	1667
44.48	1777
44.5	1878
44.52	2147
44.54	2653
44.56	3306
44.58	4203
44.6	5190
44.62	5613
44.64	5388
44.66	4517
44.68	4010
44.7	4009
44.72	4201
44.74	4298
44.76	4020
44.78	3348
44.8	2884
44.82	2543
44.84	2292
44.86	2079
44.88	2011
44.9	1976
44.92	1854
44.94	1864
44.96	1635
44.98	1599
45	1591
45.02	1551
45.04	1474
45.06	1539
45.08	1440
45.1	1463
45.12	1517
45.14	1508
45.16	1462
45.18	1460
45.2	1419
45.22	1451
45.24	1400
45.26	1394
45.28	1431
45.3	1414
45.32	1435
45.34	1497
45.36	1413
45.38	1420
45.4	1427
45.42	1419
45.44	1389
45.46	1427
45.48	1412
45.5	1429
45.52	1420
45.54	1475
45.56	1421
45.58	1389
45.6	1425
45.62	1405
45.64	1322
45.66	1410
45.68	1366
45.7	1443
45.72	1432
45.74	1380
45.76	1411
45.78	1391
45.8	1420
45.82	1415
45.84	1400
45.86	1418
45.88	1417
45.9	1372
45.92	1398
45.94	1370
45.96	1460
45.98	1402
46	1373
46.02	1364
46.04	1417
46.06	1383
46.08	1380
46.1	1413
46.12	1400
46.14	1395
46.16	1404
46.18	1405
46.2	1400
46.22	1336
46.24	1475
46.26	1404
46.28	1399
46.3	1425
46.32	1332
46.34	1389
46.36	1416
46.38	1453
46.4	1387
46.42	1406
46.44	1391
46.46	1334
46.48	1317
46.5	1317
46.52	1375
46.54	1447
46.56	1405
46.58	1366
46.6	1387
46.62	1364
46.64	1349
46.66	1416
46.68	1401
46.7	1429
46.72	1424
46.74	1475
46.76	1455
46.78	1368
46.8	1402
46.82	1400
46.84	1407
46.86	1384
46.88	1433
46.9	1361
46.92	1414
46.94	1431
46.96	1441
46.98	1407
47	1357
47.02	1388
47.04	1412
47.06	1414
47.08	1369
47.1	1443
47.12	1453
47.14	1406
47.16	1338
47.18	1380
47.2	1396
47.22	1345
47.24	1309
47.26	1387
47.28	1458
47.3	1411
47.32	1410
47.34	1405
47.36	1378
47.38	1364
47.4	1362
47.42	1336
47.44	1388
47.46	1345
47.48	1350
47.5	1348
47.52	1362
47.54	1406
47.56	1339
47.58	1415
47.6	1345
47.62	1417
47.64	1392
47.66	1431
47.68	1371
47.7	1325
47.72	1362
47.74	1360
47.76	1325
47.78	1327
47.8	1410
47.82	1415
47.84	1316
47.86	1325
47.88	1347
47.9	1326
47.92	1383
47.94	1364
47.96	1373
47.98	1325
48	1351
48.02	1355
48.04	1408
48.06	1305
48.08	1400
48.1	1360
48.12	1372
48.14	1366
48.16	1392
48.18	1433
48.2	1412
48.22	1392
48.24	1399
48.26	1360
48.28	1402
48.3	1495
48.32	1495
48.34	1476
48.36	1512
48.38	1541
48.4	1565
48.42	1565
48.44	1569
48.46	1567
48.48	1549
48.5	1538
48.52	1530
48.54	1465
48.56	1431
48.58	1474
48.6	1459
48.62	1440
48.64	1433
48.66	1380
48.68	1409
48.7	1484
48.72	1453
48.74	1404
48.76	1377
48.78	1436
48.8	1385
48.82	1449
48.84	1349
48.86	1444
48.88	1385
48.9	1359
48.92	1374
48.94	1397
48.96	1391
48.98	1346
49	1442
49.02	1384
49.04	1355
49.06	1372
49.08	1312
49.1	1343
49.12	1370
49.14	1366
49.16	1413
49.18	1351
49.2	1391
49.22	1344
49.24	1393
49.26	1332
49.28	1393
49.3	1342
49.32	1383
49.34	1354
49.36	1319
49.38	1322
49.4	1366
49.42	1406
49.44	1334
49.46	1348
49.48	1388
49.5	1346
49.52	1345
49.54	1373
49.56	1411
49.58	1361
49.6	1348
49.62	1398
49.64	1424
49.66	1327
49.68	1364
49.7	1426
49.72	1406
49.74	1390
49.76	1423
49.78	1444
49.8	1398
49.82	1339
49.84	1392
49.86	1427
49.88	1431
49.9	1380
49.92	1466
49.94	1477
[truncated: 1,503 more rows]

## Sheet: Fig. 2
Fig. 2a
Thickness (μm)	Gravimetric energy desity (Wh Kg-1)	Waste rate of Li resource (%)
400	210	100.005
350	221	87.5045
300	232	75.0038
250	245	62.5032
200	259	50.0026
150	275	37.5019
100	294	25.0013
90	298	22.5011
80	302	20.001
70	306	17.5009
60	310	15.0008
50	315	12.5006
40	319	10.0005
30	324	7.50038
20	329	5.00026
15	331	3.75019
0	339	0

## Sheet: Fig. 3
Fig. 3a													Fig. 3b		Fig. 3c		Fig. 3j (In-situ XRD)
Site	Adsorption energy (eV)												Energy barrier (eV)	Diffusion coordinate	Energy barrier (eV)	Diffusion coordinate	2 theta (degree)	Intensity (a.u.)
2	-1.30889												0	0	0	0	20.0001	1188	1091	1224	1150	1138	1135	1095	1098	1042	1150	1149	1092	1090	1131	1190	1120	1144	1140	1142	1076	1064	1117	1129	1120	1087	1095	1137	1113	1134	1050	1095	1158
3		-1.43561											1	0.0186	1	0.0127	20.0206	1227	1237	1087	1176	1164	1121	1149	1141	1105	1185	1101	1112	1101	1087	1154	1086	1154	1071	1132	1149	1142	1096	1096	1144	1113	1146	1119	1098	1081	1115	1128	1103
4			-1.49792										2	0.0641	2	0.0261	20.041	1188	1152	1149	1101	1161	1173	1174	1120	1115	1073	1116	1086	1064	1104	1118	1143	1123	1081	1105	1122	1238	1137	1127	1151	1103	1119	1096	1080	1087	1127	1114	1105
6				-2.07074									3	0.0295	3	0.0258	20.0615	1174	1150	1163	1170	1035	1192	1203	1135	1160	1187	1050	1118	1134	1108	1095	1083	1106	1043	1185	1101	1115	1127	1109	1144	1108	1106	1117	1096	1150	1109	1104	1105
7					-2.0688								4	-0.0017	4	0.0116	20.0819	1236	1149	1143	1157	1167	1086	1143	1114	1146	1078	1156	1105	1173	1159	1171	1124	1112	1072	1151	1105	1070	1052	1131	1049	1156	1078	1085	1151	1016	1123	1136	1066
8						-2.04536							5	0.0009	5	-0.0016	20.1024	1195	1170	1141	1177	1161	1137	1135	1122	1110	1179	1136	1163	1081	1136	1064	1098	1066	1084	1127	1122	1122	1139	1123	1057	1114	1115	1186	1103	1089	1079	1122	1146
9							-1.66456								Fig. 3j (Voltage profile)		20.1229	1147	1203	1246	1165	1170	1148	1121	1161	1104	1100	1166	1154	1165	1130	1127	1093	1070	1183	1204	1138	1111	1114	1153	1165	1191	1081	1157	1070	1158	1116	1086	1145
10								-2.07045							Time (h)	Voltage (V)	20.1433	1202	1088	1118	1162	1152	1165	1151	1142	1205	1120	1164	1091	1098	1119	1116	1127	1049	1083	1116	1064	1186	1053	1101	1118	1141	1093	1176	1044	1105	1054	1120	1104
11									-2.06752						0	0.1817	20.1638	1192	1171	1143	1152	1152	1182	1107	1131	1149	1168	1178	1018	1139	1064	1078	1090	1088	1104	1105	1051	1157	1104	1091	1111	1118	1104	1087	1135	1102	1089	1089	1073
12										-2.06955					0.00278	0.171	20.1843	1197	1198	1179	1128	1082	1195	1105	1161	1097	1174	1131	1091	1104	1202	1161	1126	1122	1107	1098	1107	1089	1096	1085	1038	1068	1161	1109	1118	1075	1067	1114	1130
13											-2.05012				0.00556	0.1643	20.2047	1142	1180	1126	1155	1155	1215	1147	1165	1146	1185	1160	1089	1096	1112	1145	1074	1121	1124	1146	1017	1060	1138	1083	1146	1107	1104	1139	1069	1074	1064	1153	1141
14												-2.0676			0.00833	0.1625	20.2252	1148	1211	1170	1179	1107	1159	1122	1118	1117	1125	1126	1167	1144	1100	1124	1051	1100	1125	1066	1173	1124	1072	1120	1049	1132	1165	1119	1099	1068	1085	1111	1064
															0.00972	0.1618	20.2457	1226	1164	1142	1160	1198	1191	1088	1109	1194	1156	1139	1131	1134	1147	1111	1146	1060	1079	1112	1192	1143	1114	1169	1172	1144	1097	1084	1086	1062	1112	1049	1096
															0.00972	0.1618	20.2661	1220	1154	1135	1227	1140	1231	1119	1146	1116	1208	1164	1153	1165	1179	1138	1152	1197	1127	1118	1137	1127	1131	1138	1168	1051	1089	1073	1112	1129	1128	1065	1022
															0.01139	0.1612	20.2866	1204	1164	1168	1175	1128	1169	1190	1149	1119	1118	1115	1106	1084	1083	1127	1123	1111	1050	1198	1116	1117	1171	1047	1064	1149	1110	1075	1123	1102	1125	1126	1104
															0.01389	0.1607	20.307	1162	1126	1157	1106	1075	1091	1181	1127	1139	1088	1088	1174	1169	1080	1118	1038	1059	1126	1097	1150	1137	1123	1114	1134	1097	1135	1142	1077	1135	1123	1087	1118
															0.01667	0.1598	20.3275	1183	1188	1226	1140	1060	1180	1173	1134	1084	1087	1107	1120	1121	1136	1071	1152	1074	1156	1139	1137	1173	1140	1127	1103	1075	1147	1105	1122	1096	1091	1105	1045
															0.01944	0.159	20.348	1204	1137	1175	1123	1107	1149	1110	1132	1158	1183	1134	1112	1156	1161	1120	1148	1113	1121	1116	1092	1117	1136	1105	1146	1019	1097	1121	1163	1054	1112	1137	1063
															0.02222	0.1584	20.3684	1191	1245	1171	1144	1175	1203	1119	1172	1183	1169	1165	1080	1127	1170	1135	1084	1070	1053	1098	1105	1169	1106	1135	1058	1111	1099	1150	1120	1115	1125	1094	1090
															0.025	0.1576	20.3889	1203	1210	1122	1229	1163	1132	1183	1136	1115	1145	1111	1141	1133	1065	1113	1165	1101	1043	1117	1174	1109	1139	1121	1085	1194	1139	1082	1101	1068	1153	1141	1087
															0.02778	0.1569	20.4094	1263	1207	1162	1096	1156	1185	1155	1160	1114	1052	1099	1103	1140	1126	1123	1120	1072	1153	1129	1123	1103	1147	1089	1159	1176	1083	1074	1152	1121	1058	1121	1120
															0.03056	0.1561	20.4298	1177	1093	1118	1151	1114	1192	1114	1154	1086	1176	1121	1079	1112	1118	1126	1069	1166	1074	1138	1114	1138	1126	1160	1057	1185	1107	1071	1133	1078	1131	1123	1040
															0.03333	0.1553	20.4503	1182	1122	1119	1204	1126	1168	1072	1135	1142	1140	1130	1151	1203	1133	1099	1090	1115	1037	1196	1139	1122	1064	1152	1102	1092	1118	1094	1154	1151	1170	1099	1171
															0.03611	0.1545	20.4707	1168	1135	1266	1148	1158	1101	1176	1127	1103	1156	1099	1116	1127	1135	1160	1140	1157	1137	1084	1114	1140	1082	1197	1100	1131	1152	1089	1094	1100	1105	1133	1149
															0.03889	0.1538	20.4912	1192	1186	1163	1197	1159	1169	1098	1123	1078	1120	1204	1098	1155	1100	1128	1124	1171	1149	1038	1086	1113	1099	1161	1091	1168	1104	1084	1124	1139	1123	1125	1113
															0.04167	0.1531	20.5117	1144	1119	1181	1117	1140	1143	1160	1129	1114	1149	1105	1146	1129	1179	1095	1105	1092	1106	1111	1133	1102	1105	1165	1098	1064	1144	1108	1150	1065	1158	1137	1098
															0.04444	0.1524	20.5321	1222	1212	1198	1196	1192	1210	1139	1126	1093	1106	1119	1106	1100	1127	1106	1101	1144	1082	1107	1111	1098	1168	1147	1087	1057	1155	1103	1108	1103	1109	1086	1207
															0.04722	0.1518	20.5526	1163	1226	1205	1115	1237	1146	1118	1132	1118	1138	1162	1103	1119	1145	1207	1180	1168	1114	1124	1147	1150	1140	1112	1044	1093	1173	1134	1143	1105	1100	1137	1118
															0.05	0.151	20.5731	1149	1203	1118	1145	1213	1179	1187	1093	1123	1141	1207	1151	1159	1131	1095	1129	1103	1098	1120	1155	1107	1148	1136	1118	1159	1121	1113	1119	1079	1165	1081	1152
															0.05278	0.1502	20.5935	1174	1185	1158	1191	1085	1110	1135	1146	1190	1150	1140	1147	1110	1192	1047	1201	1210	1180	1087	1162	1097	1132	1096	1078	1155	1107	1105	1161	1049	1097	1069	1090
															0.05556	0.1496	20.614	1180	1160	1162	1177	1187	1211	1103	1131	1158	1117	1205	1113	1112	1104	1153	1118	1163	1077	1141	1174	1111	1144	1099	1140	1169	1122	1099	1061	1100	1179	1093	1110
															0.05833	0.149	20.6345	1162	1131	1158	1130	1179	1183	1166	1085	1061	1141	1158	1101	1183	1148	1087	1121	1132	1084	1107	1062	1067	1104	1063	1069	1135	1128	1132	1127	1161	1123	1181	1055
															0.06111	0.1482	20.6549	1131	1215	1106	1137	1089	1184	1178	1195	1113	1132	1136	1167	1090	1125	1206	1107	1152	1137	1129	1107	1154	1072	1144	1101	1130	1103	1131	1060	1150	1086	1118	1141
															0.06389	0.1476	20.6754	1175	1139	1112	1159	1152	1114	1108	1137	1131	1174	1186	1138	1109	1178	1123	1115	1065	1121	1085	1125	1131	1158	1122	1093	1048	1118	1102	1087	1129	1100	1087	1093
															0.06667	0.1469	20.6958	1177	1191	1130	1127	1153	1075	1111	1158	1150	1096	1166	1153	1105	1104	1099	1089	1161	1119	1168	1184	1144	1118	1103	1136	1148	1130	1137	1104	1102	1082	1120	1119
															0.06944	0.1462	20.7163	1163	1132	1203	1202	1167	1117	1150	1140	1152	1112	1090	1154	1174	1090	1148	1152	1142	1100	1079	1078	1112	1168	1101	1083	1114	1131	1108	1167	1101	1142	1116	1129
															0.07222	0.1456	20.7368	1165	1184	1142	1213	1143	1152	1147	1096	1131	1217	1123	1104	1198	1150	1139	1068	1122	1108	1095	1082	1065	1082	1178	1094	1133	1118	1094	1099	1042	1129	1118	1177
															0.075	0.1449	20.7572	1222	1204	1158	1194	1175	1082	1165	1192	1108	1086	1135	1137	1133	1141	1106	1109	1124	1169	1134	1129	1111	1070	1149	1133	1059	1073	1114	1169	1112	1032	1103	1042
															0.07778	0.1443	20.7777	1124	1190	1223	1111	1160	1079	1128	1153	1107	1114	1186	1172	1103	1151	1091	1121	1091	1119	1133	1140	1120	1152	1136	1111	1155	1165	1107	1058	1103	1131	1061	1130
															0.08056	0.1437	20.7981	1186	1146	1204	1160	1102	1187	1147	1175	1150	1134	1181	1152	1164	1118	1164	1187	1158	1141	1125	1099	1086	1082	1146	1098	1126	1126	1149	1076	1096	1172	1110	1117
															0.08333	0.1429	20.8186	1123	1156	1127	1149	1190	1148	1224	1153	1186	1124	1083	1095	1095	1115	1139	1116	1103	1090	1109	1112	1157	1171	1079	1048	1118	1132	1138	1173	1056	1152	1151	1142
															0.08611	0.1425	20.8391	1199	1174	1195	1191	1131	1140	1155	1112	1183	1176	1139	1087	1102	1124	1112	1051	1079	1125	1161	1118	1104	1127	1095	1084	1126	1130	1091	1093	1094	1054	1098	1107
															0.08889	0.1418	20.8595	1194	1139	1229	1181	1213	1139	1217	1150	1137	1150	1127	1132	1154	1071	1125	1148	1120	1114	1142	1147	1099	1098	1092	1035	1177	1201	1144	1178	1181	1139	1099	1120
															0.09167	0.1414	20.88	1144	1156	1167	1156	1122	1102	1115	1211	1137	1117	1148	1103	1112	1143	1066	1139	1088	1151	1131	1101	1089	1083	1109	1125	1081	1093	1120	1056	1124	1089	1109	1195
															0.09444	0.1407	20.9005	1169	1124	1220	1137	1115	1143	1122	1176	1158	1126	1147	1110	1110	1102	1135	1153	1129	1093	1141	1134	1135	1158	1112	1133	1100	1119	1100	1201	1124	1087	1115	1094
															0.09722	0.1401	20.9209	1178	1128	1156	1182	1132	1143	1103	1177	1202	1148	1092	1114	1177	1154	1095	1129	1176	1114	1210	1118	1054	1110	1115	1157	1144	1173	1157	1201	1072	1160	1068	1095
															0.1	0.1395	20.9414	1134	1114	1143	1154	1184	1150	1115	1151	1169	1118	1139	1198	1133	1148	1155	1205	1097	1123	1085	1122	1202	1082	1161	1102	1125	1130	1107	1158	1107	1079	1165	1105
															0.10278	0.1389	20.9618	1184	1219	1147	1188	1134	1147	1179	1152	1172	1084	1152	1142	1130	1093	1105	1088	1193	1037	1092	1135	1111	1121	1167	1158	1164	1121	1112	1102	1107	1117	1087	1154
															0.10556	0.1383	20.9823	1165	1171	1172	1117	1123	1164	1128	1158	1143	1196	1158	1071	1156	1107	1124	1209	1120	1092	1101	1158	1120	1121	1118	1124	1132	1171	1153	1104	1086	1093	1134	1156
															0.10833	0.1378	21.0028	1129	1141	1146	1156	1166	1220	1140	1140	1189	1094	1122	1123	1105	1121	1165	1118	1124	1100	1151	1119	1117	1124	1109	1140	1132	1187	1133	1142	1119	1104	1111	1142
															0.11111	0.1372	21.0232	1198	1195	1234	1231	1117	1183	1203	1138	1094	1129	1181	1116	1155	1168	1098	1094	1084	1153	1113	1162	1140	1101	1093	1176	1144	1124	1085	1121	1124	1079	1106	1215
															0.11389	0.1366	21.0437	1106	1155	1156	1154	1150	1134	1135	1144	1139	1113	1120	1162	1101	1132	1166	1207	1141	1200	1107	1102	1144	1088	1116	1077	1115	1111	1136	1186	1100	1076	1162	1126
															0.11667	0.1361	21.0642	1165	1100	1230	1137	1108	1151	1182	1156	1071	1119	1067	1145	1133	1074	1114	1142	1144	1141	1101	1207	1094	1169	1045	1157	1133	1171	1156	1057	1057	1053	1048	1089
															0.11944	0.1353	21.0846	1160	1172	1226	1172	1219	1167	1113	1113	1192	1127	1151	1098	1071	1182	1141	1117	1139	1128	1098	1065	1088	1133	1165	1076	1079	1060	1120	1081	1120	1107	1199	1209
															0.12222	0.1349	21.1051	1193	1173	1197	1099	1194	1152	1121	1112	1140	1083	1207	1153	1114	1110	1114	1130	1045	1107	1097	1099	1111	1078	1121	1084	1184	1096	1105	1132	1172	1203	1140	1124
															0.125	0.1342	21.1256	1180	1128	1160	1125	1119	1186	1104	1108	1135	1151	1133	1074	1153	1100	1097	1083	1043	1128	1188	1161	1145	1165	1061	1113	1123	1122	1096	1143	1104	1092	1130	1097
															0.12778	0.1338	21.146	1190	1143	1185	1205	1096	1179	1170	1149	1131	1123	1183	1143	1139	1072	1068	1132	1105	1134	1138	1178	1094	1210	1082	1080	1073	1195	1103	1095	1177	1062	1110	1068
															0.13056	0.1332	21.1665	1205	1144	1176	1144	1233	1076	1167	1206	1150	1176	1165	1113	1128	1079	1099	1044	1082	1165	1106	1116	1093	1095	1116	1137	1138	1091	1117	1071	1071	1152	1125	1158
															0.13333	0.1325	21.1869	1154	1159	1179	1122	1169	1155	1103	1116	1114	1183	1120	1156	1164	1159	1147	1133	1063	1128	1146	1158	1070	1177	1074	1096	1132	1109	1071	1095	1120	1155	1145	1113
															0.13611	0.1321	21.2074	1147	1185	1123	1109	1199	1157	1190	1137	1120	1069	1108	1136	1122	1208	1185	1123	1132	1073	1174	1137	1148	1106	1119	1116	1086	1146	1116	1113	1095	1177	1089	1112
															0.13889	0.1316	21.2279	1124	1122	1163	1154	1183	1154	1193	1100	1090	1115	1162	1130	1173	1140	1128	1126	1072	1129	1100	1165	1113	1070	1083	1132	1150	1100	1096	1110	1120	1122	1130	1080
															0.14167	0.131	21.2483	1221	1169	1135	1186	1149	1102	1131	1077	1103	1110	1143	1146	1141	1108	1126	1110	1129	1096	1136	1129	1046	1079	1104	1172	1130	1042	1133	1117	1086	1089	1133	1143
															0.14444	0.1304	21.2688	1113	1160	1099	1154	1171	1144	1114	1141	1189	1148	1118	1200	1146	1121	1158	1216	1095	1160	1181	1090	1120	1146	1095	1087	1110	1136	1158	1140	1126	1104	1128	1120
															0.14722	0.1299	21.2893	1107	1173	1120	1104	1167	1208	1132	1150	1151	1180	1088	1154	1119	1160	1110	1196	1146	1131	1148	1122	1104	1141	1134	1115	1075	1096	1109	1096	1111	1088	1070	1094
															0.15	0.1294	21.3097	1172	1196	1167	1120	1228	1195	1170	1112	1166	1181	1181	1141	1118	1144	1090	1067	1112	1133	1109	1114	1133	1071	1145	1100	1094	1141	1133	1092	1049	1093	1165	1121
															0.15278	0.1288	21.3302	1160	1112	1134	1134	1170	1157	1178	1152	1106	1153	1236	1134	1190	1166	1093	1097	1154	1059	1134	1153	1171	1143	1104	1100	1164	1164	1162	1081	1077	1117	1122	1141
															0.15556	0.1283	21.3506	1202	1153	1148	1152	1103	1108	1144	1174	1207	1149	1151	1090	1102	1113	1098	1140	1115	1162	1165	1136	1069	1167	1116	1117	1131	1125	1139	1152	1129	1111	1132	1122
															0.15833	0.1277	21.3711	1093	1180	1181	1156	1163	1168	1174	1169	1106	1188	1139	1091	1092	1079	1145	1139	1146	1132	1131	1081	1100	1077	1097	1141	1082	1155	1105	1145	1083	1132	1077	1080
															0.16111	0.1273	21.3916	1164	1171	1137	1161	1191	1130	1086	1091	1126	1178	1155	1092	1169	1136	1115	1143	1120	1129	1163	1066	1113	1124	1091	1073	1125	1107	1160	1120	1064	1097	1120	1097
															0.16389	0.1268	21.412	1203	1120	1142	1140	1153	1152	1101	1115	1142	1181	1129	1186	1154	1102	1098	1155	1118	1157	1135	1163	1106	1102	1105	1126	1059	1124	1163	1130	1096	1148	1148	1127
															0.16667	0.1263	21.4325	1211	1176	1181	1154	1198	1190	1162	1125	1116	1137	1123	1127	1083	1140	1207	1183	1107	1100	1100	1146	1061	1211	1098	1083	1051	1148	1115	1071	1107	1071	1117	1109
															0.16944	0.1259	21.453	1137	1164	1139	1209	1153	1177	1109	1110	1148	1154	1117	1122	1131	1105	1063	1139	1169	1127	1170	1100	1160	1150	1115	1167	1133	1086	1085	1139	1109	1147	1189	1065
															0.17222	0.1254	21.4734	1181	1163	1160	1107	1226	1154	1199	1154	1121	1113	1156	1112	1123	1134	1090	1145	1063	1158	1097	1108	1159	1028	1083	1097	1135	1102	1159	1132	1125	1149	1150	1069
															0.175	0.1249	21.4939	1144	1227	1091	1123	1213	1132	1127	1076	1125	1157	1162	1123	1092	1116	1186	1206	1142	1121	1135	1148	1058	1129	1075	1072	1168	1103	1095	1103	1125	1077	1096	1165
															0.17778	0.1245	21.5144	1104	1137	1138	1155	1153	1186	1157	1137	1125	1139	1115	1108	1158	1130	1137	1099	1119	1092	1112	1150	1127	1175	1172	1095	1108	1125	1131	1095	1139	1098	1061	1116
															0.18056	0.124	21.5348	1199	1104	1145	1160	1171	1119	1105	1081	1119	1168	1132	1167	1120	1157	1147	1124	1080	1093	1120	1150	1142	1092	1145	1112	1106	1152	1029	1118	1120	1154	1126	1142
															0.18333	0.1235	21.5553	1128	1165	1144	1168	1177	1130	1169	1103	1171	1116	1179	1054	1174	1118	1159	1115	1115	1161	1121	1082	1173	1125	1174	1096	1117	1102	1189	1129	1159	1122	1128	1060
															0.18611	0.1231	21.5757	1170	1158	1184	1126	1118	1129	1141	1131	1117	1077	1135	1190	1132	1158	1049	1092	1160	1067	1090	1139	1070	1051	1087	1108	1131	1044	1157	1126	1097	1123	1116	1137
															0.18889	0.1226	21.5962	1212	1182	1099	1070	1158	1178	1124	1136	1115	1141	1152	1184	1097	1162	1186	1107	1193	1160	1117	1057	1141	1062	1121	1100	1098	1126	1190	1147	1115	1126	1131	1144
															0.19167	0.1221	21.6167	1212	1138	1095	1153	1068	1164	1078	1157	1153	1128	1103	1146	1155	1135	1168	1109	1146	1025	1181	1088	1073	1100	1098	1085	1140	1126	1096	1086	1085	1069	1066	1067
															0.19444	0.1217	21.6371	1173	1114	1152	1116	1108	1119	1124	1141	1146	1182	1075	1109	1088	1076	1127	1096	1089	1186	1117	1058	1186	1066	1098	1112	1103	1114	1138	1075	1111	1201	1123	1024
															0.19722	0.1212	21.6576	1123	1157	1161	1132	1153	1166	1124	1094	1171	1161	1100	1141	1090	1098	1110	1088	1150	1143	1105	1132	1198	1100	1086	1064	1104	1094	1170	1141	1100	1095	1049	1073
															0.2	0.1208	21.678	1147	1118	1146	1191	1110	1148	1127	1202	1122	1117	1006	1094	1198	1161	1120	1084	1126	1156	1109	1099	1111	1147	980	1083	1045	1062	1142	1143	1081	1105	1109	1084
															0.20278	0.1204	21.6985	1134	1214	1145	1103	1142	1122	1122	1086	1103	1095	1115	1155	1148	1175	1108	1131	1184	1083	1109	1149	1182	1137	1100	1073	1123	1051	1140	1100	1139	1156	1148	1155
															0.20556	0.12	21.719	1174	1189	1169	1143	1163	1084	1185	1170	1129	1148	1167	1103	1064	1124	1176	1090	1083	1165	1051	1129	1128	1131	1153	1111	1107	1066	1132	1173	1096	1046	1081	1099
															0.20833	0.1197	21.7394	1198	1104	1149	1098	1122	1119	1109	1110	1177	1124	1166	1136	1167	1069	1149	1088	1098	1145	1112	1144	1119	1083	1162	1089	1164	1115	990	1121	1105	1198	1115	1131
															0.21111	0.1192	21.7599	1182	1196	1150	1151	1152	1100	1182	1148	1083	1138	1112	1107	1123	1110	1179	1116	1099	1074	1112	1086	1141	1075	1099	1108	1160	1107	1155	1048	1099	1116	1143	1069
															0.21389	0.1189	21.7804	1166	1143	1161	1121	1137	1142	1194	1151	1122	1129	1179	1139	1101	1080	1098	1065	1067	1098	1099	1130	1134	1103	1116	1142	1126	1044	1104	1074	1094	1085	1119	1095
															0.21667	0.1184	21.8008	1107	1140	1052	1123	1165	1176	1116	1113	1100	1130	1137	1181	1160	1109	1076	1101	1127	1063	1107	1086	1124	1106	1059	1069	1126	1101	1074	1098	1090	1082	1202	1108
															0.21944	0.1181	21.8213	1144	1133	1118	1139	1148	1195	1103	1156	1134	1097	1137	1062	1151	1121	1053	1114	1148	1152	1078	1121	1054	1086	1049	1100	1116	1104	1098	1124	1130	1148	1129	1117
															0.22222	0.1177	21.8418	1154	1115	1149	1135	1115	1191	1162	1109	1176	1156	1129	1113	1166	1102	1105	1108	1096	1099	1068	1054	1144	1112	1038	1130	1095	1111	1071	1095	1090	1062	1075	1098
															0.225	0.1172	21.8622	1152	1147	1170	1154	1061	1192	1126	1160	1061	1142	1117	1124	1102	1063	1114	1078	1149	1096	1141	1112	1114	1073	1098	1099	1097	1102	1107	1125	1139	1110	1076	1118
															0.22778	0.1169	21.8827	1160	1132	1137	1161	1139	1195	1096	1155	1116	1145	1100	1140	1180	1116	1129	1114	1130	1086	1067	1086	1103	1056	1067	1054	1099	1083	1096	1144	1119	1131	1079	1113
															0.23056	0.1164	21.9031	1143	1200	1176	1116	1174	1120	1127	1040	1094	1142	1116	1123	1112	1125	1133	1080	1117	1144	1127	1158	1106	1150	1108	1128	1163	1112	1116	1114	1091	1111	1130	1136
															0.23333	0.1159	21.9236	1114	1132	1201	1162	1112	1088	1129	1083	1094	1045	1069	1108	1083	1098	1176	1128	1096	1168	1134	1124	1107	1086	1115	1139	1088	1076	1091	1141	1119	1072	1077	1115
															0.23611	0.1155	21.9441	1126	1146	1169	1108	1108	1118	1129	1075	1142	1076	1094	1104	1127	1119	1147	1129	1117	1126	1142	1115	1005	1078	1082	1087	1137	1122	1160	1130	1077	1120	1089	1059
															0.23889	0.1152	21.9645	1130	1163	1177	1108	1119	1173	1140	1168	1081	1074	1093	1119	1130	1089	1159	1108	1058	1048	1122	1113	1097	1038	1035	1112	1033	1116	1110	1053	1106	1094	1107	1131
															0.24167	0.1147	21.985	1105	1127	1099	1104	1086	1161	1097	1111	1147	1142	1171	1116	1110	1100	1170	1081	1127	1099	1051	1149	1089	1108	1090	1076	1088	1046	1096	1109	1137	1054	1081	1083
															0.24444	0.1144	22.0054	1176	1101	1146	1110	1103	1118	1108	1136	1131	1128	1180	1088	1091	1129	1101	1138	1142	1111	1160	1074	1061	1097	1069	1100	1136	1089	1073	1074	1082	1080	1095	1090
															0.24722	0.1139	22.0259	1188	1133	1214	1101	1081	1086	1124	1137	1146	1115	1111	1111	1063	1089	1133	1102	1044	1102	1079	1084	1082	1105	1056	1071	1073	1058	1068	1068	1076	1038	1061	1129
															0.25	0.1135	22.0464	1165	1103	1128	1116	1117	1106	1144	1113	1047	1096	1097	1161	1080	1147	1216	1079	1026	1093	1118	1111	1053	1048	1026	1068	1083	1063	1043	1108	1057	990	1127	1140
															0.25278	0.113	22.0668	1141	1154	1148	1152	1095	1129	1098	1088	1137	1110	1065	1084	1154	1168	1133	1083	1097	1050	1116	1108	1046	1124	1084	1072	1086	1099	1096	1119	1038	1102	1031	1131
															0.25556	0.1127	22.0873	1094	1186	1148	1123	1149	1093	1124	1144	1088	1042	1124	1102	1084	1097	1090	1114	1090	1117	1083	1045	1081	1124	1080	1040	1155	1071	1026	1110	1006	1139	1129	1080
															0.25833	0.1122	22.1078	1166	1139	1072	1079	1077	1177	1088	1123	1088	1083	1111	1143	1102	1042	1107	1074	1060	1080	1110	1144	1057	1122	1100	1055	1059	1100	1079	1049	1119	1079	1050	1083
															0.26111	0.1118	22.1282	1140	1159	1126	1073	1148	1056	1118	1139	1088	1069	1072	1133	1111	1151	1088	1092	1110	1037	1086	1164	1035	1031	1060	1098	1086	1090	1121	1123	1113	1031	1103	1053
															0.26389	0.1115	22.1487	1156	1169	1150	1165	1066	1154	1093	1108	1111	1105	1151	1046	1065	1057	1062	1041	1054	1109	1075	1181	1027	1124	1073	1084	1118	1029	1095	1032	1061	1091	1074	1096
															0.26667	0.111	22.1691	1121	1184	1109	1049	1075	1102	1108	1102	1148	1137	1042	1038	1106	1074	1103	1066	1050	1097	1082	1146	996	1127	1082	1091	1118	1049	1080	1038	1141	1096	1062	1131
															0.26944	0.1105	22.1896	1111	1111	1116	1100	1128	1096	1117	1171	1107	1088	1094	1033	1145	1065	1088	1063	1108	1155	1121	1123	1079	1078	1123	1051	1112	1058	1096	1068	1061	1085	1078	1090
															0.27222	0.1102	22.2101	1103	1125	1097	1107	1082	1134	1099	1146	1021	1119	1163	1103	1128	1126	1107	1138	1074	1093	1058	1119	1073	1063	1114	1069	1068	1076	1057	1062	1118	1082	1125	1064
															0.275	0.1097	22.2305	1134	1125	1178	1111	1107	1126	1131	1109	1069	1059	1112	1071	1082	1102	1113	1033	1116	1094	1116	1054	1039	1024	1138	1065	1064	1041	1076	1103	1078	1066	1131	1015
															0.27778	0.1093	22.251	1085	1128	1120	1127	1169	1093	1082	1172	1066	1087	1088	1052	1022	1090	1161	1046	1108	1070	1119	1078	1081	1148	1069	978	1066	1084	1096	1007	1057	1124	1080	1097
															0.28056	0.109	22.2715	1156	1102	1164	1074	1123	1094	1068	1090	1143	1128	1051	1040	1047	1114	1192	1020	1058	1055	1106	1049	1092	1084	1018	1051	1072	1058	1017	1077	1070	1053	1143	1061
															0.28333	0.1085	22.2919	1166	1131	1159	1078	1084	1132	1124	1083	1024	1073	1093	1072	1043	1091	1038	1089	1074	1075	1066	1060	1022	1068	1022	1039	1079	1070	1108	1086	1151	1100	1108	1009
															0.28611	0.108	22.3124	1132	1099	1038	1119	1084	1109	1126	1115	1104	1101	1111	1114	1048	1031	1079	1069	1073	1085	1098	1054	1030	1024	1115	1030	1097	1078	1076	1110	1115	1044	1059	1038
															0.28889	0.1076	22.3329	1103	1125	1058	1115	1076	1083	1075	1112	1071	1121	1112	1045	1036	1075	1068	1148	1090	1075	1084	1062	1079	1057	1039	1073	1073	1067	1053	1115	1024	1098	1081	1096
															0.29167	0.1073	22.3533	1078	1096	1211	1157	1103	1085	1074	1114	1141	1081	1081	1107	1042	1073	1042	1081	1021	1053	1089	1088	1009	1052	1080	1051	1087	1017	1048	1069	1025	1045	1112	1040
															0.29444	0.1068	22.3738	1085	1147	1078	1113	1102	1130	1124	1093	1101	1096	1094	1072	1100	1099	1056	1067	1099	1052	1107	1091	1100	1086	1046	1076	1047	1062	1054	1095	1067	1083	1094	1070
															0.29722	0.1065	22.3942	1112	1077	1094	1090	1088	1090	1136	1103	1083	1091	1077	1054	1080	1064	1066	1099	1103	1045	1019	1176	1051	1074	1047	1065	1089	1028	1084	1057	1060	1051	1081	1075
															0.3	0.106	22.4147	1094	1053	1123	1090	1099	1130	1099	1118	1082	1100	1054	1040	1075	1118	1028	1044	1042	1072	1095	1030	1037	1057	1022	1049	1025	1027	1054	1007	1089	1031	1033	1051
															0.30278	0.1056	22.4352	1091	1159	1162	1091	1062	1115	1061	1085	1060	1110	1140	1113	1107	995	1130	1112	1040	1088	1108	1021	1084	1024	1082	1038	1025	1020	1063	1058	1023	1001	1061	1082
															0.30556	0.1051	22.4556	1064	1115	1089	1097	1087	1054	1043	1055	1026	1078	1034	1106	1085	1068	1090	1091	1044	1058	1045	1090	1053	1040	1023	1017	1054	1050	1030	1192	1050	1098	1016	1055
															0.30833	0.1046	22.4761	1050	1111	1102	1089	1057	1089	1065	1103	1101	1065	1013	1098	1076	1084	1019	1046	1033	1042	1046	1090	1070	1048	1074	1052	1018	1020	1020	1070	1061	1056	993	1070
															0.31111	0.1043	22.4966	1161	1064	1090	1097	1087	1108	1176	1091	1072	1069	1060	1064	1021	1064	1097	1050	1021	1049	1033	1097	1036	1038	1043	1059	982	1103	1074	1109	1065	1035	1052	1108
															0.31389	0.1039	22.517	1108	1110	1103	1044	1113	1088	1088	1047	1086	1033	1111	1031	1075	1070	1043	1094	986	1031	1055	1064	1068	1105	1020	1081	1011	1062	1055	1058	1041	1038	1078	1076
															0.31667	0.1035	22.5375	1098	1132	1076	1164	1065	1071	1065	1049	1114	1063	1046	1083	1034	1087	1065	1055	1056	1038	1056	1044	1066	1070	1060	1085	1072	1092	1068	1061	1068	1048	1128	1077
															0.31944	0.1031	22.558	1131	1082	1059	1154	1044	1124	1061	1106	1105	1104	1082	1038	1181	1023	1041	1008	1027	1087	1010	1064	1044	1069	1037	1073	1067	986	1063	1064	1080	1007	1110	1093
															0.32222	0.1026	22.5784	1125	1150	1089	1123	1093	1120	1101	1013	1031	1106	1073	997	1045	1146	1060	1104	1048	1033	1033	1061	997	1049	1057	1088	1018	1003	1032	1063	1058	1105	1050	1025
															0.325	0.1022	22.5989	1103	1085	1082	1100	1133	1155	1039	1110	1106	1065	1063	1120	1064	1030	1071	1135	1085	1019	1019	1013	1034	1003	1007	1065	1065	1075	1037	1075	1022	1043	1076	1034
															0.32778	0.1018	22.6193	1124	1125	1066	1035	1097	1111	1033	1117	1051	1064	1070	1086	1022	1019	1084	1003	1068	993	1013	1033	1088	1021	1049	1063	1051	1093	1028	1048	1021	1077	1038	1053
															0.33056	0.1014	22.6398	1107	1100	1145	1100	1100	1078	1082	1031	1053	1090	1060	1078	1085	1006	1084	1077	1050	1050	999	1028	1057	1010	1020	1045	1014	1054	996	1074	1088	1122	1102	1004
															0.33333	0.1011	22.6603	1084	1011	1059	1066	1065	1064	1084	1039	1076	1072	1063	1038	1080	1090	1030	1040	1078	1047	999	1054	1136	1007	1065	1030	963	1039	1011	1094	1052	1054	989	1121
															0.33611	0.1006	22.6807	1059	1071	1063	1057	1025	1070	1056	1042	1055	1060	1002	1063	1041	1088	975	1064	1083	1050	1011	1041	1029	1058	1034	1062	1051	1007	1043	1059	1032	1042	1100	1037
															0.33889	0.1001	22.7012	1027	1096	1080	1076	1094	1111	1037	1051	1053	1106	1029	999	1108	993	1020	1000	1060	1033	1037	970	1035	1024	1039	1061	1073	1047	1074	1056	993	1007	1077	1057
															0.34167	0.0998	22.7217	1070	1131	1090	1038	1067	1068	983	1100	1025	1081	1075	1021	1068	1049	990	1034	998	1103	1070	1036	1000	1047	1029	978	985	968	990	1011	1007	1033	971	1068
															0.34444	0.0994	22.7421	1080	1137	1062	1065	1056	1029	1091	1072	1071	1006	1071	1048	1033	1045	1064	1064	1075	1062	1000	997	1096	1010	1022	1085	1037	1065	986	1051	1070	1100	1014	954
															0.34722	0.0991	22.7626	1142	1096	1047	1070	999	1059	1070	1134	1007	1080	977	1003	1006	1025	1035	997	1034	1080	1017	1077	1041	1046	1068	1058	1060	1023	1007	986	1088	1106	1025	1083
															0.35	0.0987	22.783	1061	1060	1115	1049	1018	1044	1068	1012	1002	1085	1056	1043	1033	1030	1002	997	1028	948	1036	1066	1077	1014	1044	1036	1054	1007	976	1058	1029	996	1041	1075
															0.35278	0.0984	22.8035	1096	1024	1071	1057	1093	1064	1067	1079	1069	1099	1005	1103	1019	1041	1021	1031	1051	1043	1008	1056	1035	1083	1035	1016	982	1051	958	1118	1056	1059	1048	1060
															0.35556	0.098	22.824	1110	1047	1090	1038	1080	1059	1077	1036	1041	957	1052	1000	1095	1075	1023	1005	1078	1002	988	1007	1036	1006	1014	1001	1046	1097	1032	1037	1005	1066	1036	1039
															0.35833	0.0977	22.8444	1051	1100	1098	1036	1070	1027	1030	1043	1012	1054	1008	1019	1016	980	1025	1063	1079	1053	1045	1011	1047	1063	1021	1058	1006	1010	1072	1035	1008	1084	1025	1008
															0.36111	0.0975	22.8649	1029	1088	1062	1040	995	1030	1033	1025	1023	966	1072	1043	995	1003	991	946	1009	1014	1007	1029	1035	1026	1015	1049	944	1022	1079	1054	1037	1017	1099	1027
															0.36389	0.097	22.8853	1043	1122	1068	1068	1117	1069	1018	1039	999	1031	1038	1040	1002	965	1056	1065	946	1066	1071	1012	1067	1027	987	1019	962	993	1004	1061	1047	1004	1016	982
															0.36667	0.0967	22.9058	1093	1120	1054	1041	1022	1014	1064	1014	1014	1043	1104	1018	1000	1041	1044	997	1005	1011	1010	1040	967	1005	1005	1009	971	1010	1072	1072	1030	1010	956	1056
															0.36944	0.0964	22.9263	1116	1065	1045	1174	1011	1083	1008	1087	1016	1003	1076	973	1018	1045	1050	1050	1051	1082	1024	1031	1015	1052	1061	1015	1005	1003	1035	1011	1054	1078	1055	1041
															0.37222	0.096	22.9467	1075	1079	1047	1035	1038	1085	1069	1024	1076	1090	998	1032	1023	1054	1029	1088	1042	1055	985	1067	1031	1055	1008	987	1037	1050	1006	1069	1041	1055	985	1043
															0.375	0.0958	22.9672	1035	1032	1010	1038	1016	1078	1012	1034	995	1030	1029	1053	1051	1009	1061	1011	1019	1081	1051	988	1043	1008	1002	998	1003	1007	1050	1038	997	1054	1012	1038
															0.37778	0.0953	22.9877	1076	998	1044	1096	1094	1037	1083	1042	1068	999	1029	1057	1014	1070	972	1020	1021	1020	1026	1028	1058	981	1051	1019	971	1013	992	1013	986	1037	1025	1029
															0.38056	0.095	23.0081	1086	1075	1101	1030	1061	1019	1089	1026	1028	1075	1044	1030	1074	992	1051	1069	1078	1008	1013	963	1027	1079	1075	1015	1009	1024	1032	1033	1004	956	1000	1104
															0.38333	0.0947	23.0286	1046	1051	1052	1008	1019	1014	993	1024	1018	1061	985	1035	992	1023	1049	1083	992	1001	1092	982	981	951	1011	1007	1029	1035	990	1005	987	1004	994	1054
															0.38611	0.0946	23.0491	1002	958	1024	1065	1102	1066	1054	1028	1021	1028	1018	1022	1013	1010	1010	1026	987	1048	1042	980	1038	1010	1039	1041	993	1017	1039	1024	1027	995	1014	1037
															0.38889	0.0941	23.0695	1024	1072	1041	1059	1022	1040	1050	1018	985	1036	1055	996	981	987	962	1006	1027	952	993	1031	1085	1031	1000	984	939	1007	1071	1025	1082	1093	1020	1032
															0.39167	0.0939	23.09	1075	1002	1048	966	1055	1040	1002	1053	1051	1135	1010	1046	994	994	1022	1016	1010	1053	1008	965	1005	997	984	978	979	1061	1002	1030	977	1007	975	1030
															0.39444	0.0935	23.1104	1026	1009	1047	1062	1076	1037	1010	1050	1027	999	1081	1018	1017	1001	1041	1043	1046	962	1027	962	1030	963	1033	1029	990	968	1025	1020	1007	1044	1003	1026
															0.39722	0.0933	23.1309	1030	1036	1014	1094	1060	1023	967	1012	1004	1042	1079	1069	1025	1012	1012	1035	1011	1018	987	1085	966	1037	1017	991	1073	980	997	1003	1053	1036	1019	992
															0.4	0.093	23.1514	1058	1038	1047	1012	1023	967	1017	1009	1012	984	1042	1026	933	1040	953	1068	990	1043	995	958	1009	1006	1072	1032	974	979	1047	1007	1038	979	1055	1011
															0.40278	0.0927	23.1718	1058	1097	1070	1022	1033	1036	1044	1099	985	1035	1037	1014	1070	1011	1054	1036	1018	1002	996	990	1078	1033	1022	1000	1045	1010	1002	977	998	1029	1034	1021
															0.40556	0.0925	23.1923	1051	1079	1015	1010	1079	1100	1007	1059	1029	1012	1012	992	1006	1026	1040	1004	981	1024	1050	1030	1001	973	994	998	1001	1021	1030	1029	1039	1055	1034	1025
															0.40833	0.0922	23.2128	955	1025	1009	998	1083	1081	1027	1055	1005	1013	1052	991	975	1045	1041	1023	1031	1032	991	991	981	1022	1007	987	982	983	996	1007	1028	1012	1001	994
															0.41111	0.0919	23.2332	1063	1057	1029	985	1022	996	1081	956	1031	1045	970	1000	1062	995	1009	1069	1018	1022	1017	1018	987	965	1059	1047	999	987	966	987	1025	1007	1037	1013
															0.41389	0.0918	23.2537	1064	1058	1009	1038	1025	1003	950	1025	1010	1027	981	987	996	1043	983	997	1016	1003	1056	967	976	968	951	1021	1045	1016	995	1040	962	1014	1038	1001
															0.41667	0.0915	23.2741	1085	1037	1045	1043	1049	1036	1027	1033	969	972	1060	1041	999	991	996	1016	1088	969	1030	1005	1020	1047	998	1005	934	959	1041	1017	1074	982	1019	981
															0.41944	0.0911	23.2946	986	1014	975	1040	1035	943	1043	995	1000	1061	1000	982	1032	993	1032	1030	1023	991	1032	1005	1022	982	935	1038	1000	953	973	1090	1012	1081	988	1006
															0.42222	0.091	23.3151	1034	1010	1060	1079	1037	1003	1006	1048	1028	970	1028	970	1012	1026	1003	1037	971	1015	1004	983	1042	978	954	1001	978	952	1022	983	1077	986	974	1013
															0.425	0.0908	23.3355	1017	1019	997	1054	1043	1031	1043	948	1033	1055	1048	1033	1072	918	958	1012	1009	969	991	989	1003	1008	963	984	1010	970	990	1078	1095	1012	1036	944
															0.42778	0.0905	23.356	1006	1051	1029	1087	1021	960	1000	1031	989	1047	985	1035	1030	1004	989	1012	1038	1002	981	1015	1017	1026	980	1038	974	987	948	1007	1049	1028	974	989
															0.43056	0.0904	23.3765	1025	1065	1084	1012	1027	1017	1047	1038	980	1102	1022	1027	996	1047	983	961	952	983	984	1004	1022	982	961	1024	969	1013	960	1022	1070	945	1003	1005
															0.43333	0.0901	23.3969	1022	974	999	1021	1019	1039	1042	1042	1022	1016	1057	1003	960	1047	1004	981	1009	997	951	1011	992	1031	1001	966	1001	1018	1051	965	1003	984	1022	1048
															0.43611	0.0899	23.4174	990	1032	1031	1080	985	951	994	1017	1017	1099	1013	1021	977	1016	982	1004	959	1001	996	974	1044	999	1011	982	966	1006	993	1000	1100	988	996	968
															0.43889	0.0896	23.4379	1053	1084	1035	1019	980	990	1047	1003	1017	1000	981	982	1001	1037	953	976	977	1028	1014	985	1056	963	1005	972	956	956	980	1060	1096	979	1029	951
															0.44167	0.0894	23.4583	1025	1022	1062	1047	1053	1078	980	1009	963	987	1065	980	989	1027	1007	1009	997	1030	982	973	927	936	1043	979	963	971	964	1035	1101	1063	1012	979
															0.44444	0.0893	23.4788	993	946	1043	1036	1035	993	953	1039	1023	1009	984	1037	1033	970	1002	994	1003	922	1019	983	1027	983	966	982	973	1034	973	954	1205	972	1030	1002
															0.44722	0.0891	23.4992	1061	999	1022	1030	1050	1024	1025	979	996	1070	976	1009	966	963	1020	1013	1027	1042	951	954	1001	965	978	1001	1057	981	917	967	1289	1012	1082	1021
															0.45	0.0888	23.5197	1053	969	1030	1020	1007	985	1019	1041	996	968	1012	1003	989	966	1032	1063	1009	993	940	967	1027	999	956	1047	959	974	1007	1020	1275	985	1013	1008
															0.45278	0.0888	23.5402	1062	1011	1006	977	999	1020	1008	944	997	999	1018	996	1012	1010	969	1015	951	968	946	985	966	962	1000	1011	954	974	978	1056	1405	1099	1025	979
															0.45556	0.0885	23.5606	1001	1023	1008	988	1039	982	1013	983	931	1002	972	947	1028	989	1043	1015	1042	924	974	1017	969	939	1004	982	996	930	949	953	1364	1032	1008	963
															0.45833	0.0884	23.5811	1027	1018	1058	1028	970	1023	995	984	1028	969	945	988	900	1005	1044	984	962	960	1015	993	1013	981	926	1006	971	999	986	980	1434	1029	920	1039
															0.46111	0.0882	23.6015	984	1094	982	1007	990	960	944	997	967	985	1001	1012	1001	1002	994	1029	998	1009	959	1016	1001	999	951	996	1027	1017	1006	1001	1674	1048	959	1008
															0.46389	0.088	23.622	1008	1012	1012	1015	1047	967	991	991	1103	1073	952	1001	981	1028	942	1006	966	957	979	972	958	1002	944	959	985	973	972	1017	1592	1028	973	981
															0.46667	0.0879	23.6425	1020	986	995	1025	1042	1057	1049	991	987	976	1031	986	983	994	984	1021	980	997	978	990	980	972	928	1014	939	964	994	1049	1691	1007	988	954
															0.46944	0.0877	23.6629	1017	1024	986	947	987	1014	928	1045	967	990	992	962	1014	1006	979	986	993	992	972	1022	962	981	991	995	975	1045	924	992	1764	1011	1003	987
															0.47222	0.0876	23.6834	1022	1038	1048	1000	1018	976	943	933	969	990	1009	970	985	978	977	998	987	995	994	1000	993	938	1045	1006	1022	997	967	978	1673	1047	977	994
															0.475	0.0874	23.7039	1039	999	1041	1006	975	981	1015	1000	990	961	961	969	954	991	963	958	1028	1022	953	1013	943	950	1004	977	970	990	927	965	1598	928	996	937
															0.47778	0.0873	23.7243	1038	1000	1034	1032	998	995	952	1053	993	966	988	958	993	998	996	964	965	974	943	1056	981	913	978	944	975	953	903	1001	1555	1019	949	1019
															0.48056	0.0871	23.7448	1066	995	998	1006	1067	968	1049	972	1011	996	949	975	963	1008	1006	1017	976	1019	1013	991	975	950	1007	998	973	1002	1036	1048	1466	977	1030	939
															0.48333	0.087	23.7653	988	1045	1012	1001	1047	1022	1021	978	971	984	979	992	1029	932	978	948	1011	958	871	977	998	1015	1004	945	1002	996	945	989	1446	1012	963	1018
															0.48611	0.0868	23.7857	1022	996	1014	963	909	930	962	1055	1056	961	992	977	937	1010	990	980	994	999	940	1023	1021	881	905	949	945	941	959	998	1332	1033	994	1011
															0.48889	0.0867	23.8062	967	1066	946	976	1000	984	971	1013	1035	911	969	1031	1012	1007	925	956	936	984	989	942	986	927	996	934	1036	954	1055	1035	1222	1001	974	1012
															0.49167	0.0865	23.8266	1056	963	1024	999	995	992	1033	1043	962	953	964	1027	980	942	973	1007	948	982	927	1038	1007	1008	988	981	993	983	936	978	1213	1034	1016	990
															0.49444	0.0863	23.8471	1014	1003	1067	1010	969	958	1033	1023	982	954	1033	982	990	937	989	978	999	1026	958	957	957	963	1014	962	1018	965	953	987	1176	985	975	941
															0.49722	0.0862	23.8676	1077	1048	1017	996	912	1018	962	962	980	983	942	973	1017	936	1023	1004	976	1051	1004	968	942	913	958	981	1016	981	960	999	1099	1035	976	1018
															0.5	0.0862	23.888	1001	1034	1097	999	1000	1025	1006	959	983	995	976	960	989	964	982	1018	991	981	877	918	975	1009	942	980	976	996	979	991	1098	1020	947	980
															0.50278	0.086	23.9085	999	984	997	976	979	1065	962	994	916	993	1006	986	979	1026	997	1000	975	993	949	965	1002	1030	987	996	951	1003	945	982	1151	1043	1008	966
															0.50556	0.0859	23.929	941	1033	1039	960	1037	1005	998	1026	968	1022	941	1011	1001	979	974	980	1002	977	1016	1023	1020	974	921	996	996	941	942	1002	1007	1020	946	994
															0.50833	0.0857	23.9494	1013	1007	1001	977	1031	1031	943	1036	990	981	936	1024	992	997	1018	960	947	976	1003	975	1005	961	983	962	971	994	986	988	1035	978	975	929
															0.51111	0.0857	23.9699	992	1057	984	994	947	957	965	965	966	943	1023	975	973	940	986	991	954	969	953	990	1001	926	927	995	952	980	1007	1025	1000	998	1021	974
															0.51389	0.0856	23.9903	977	1001	952	1005	992	1032	998	1002	1002	1006	1059	977	951	966	990	994	1004	968	995	960	947	965	1029	945	994	923	944	979	1043	1026	999	1042
															0.51667	0.0854	24.0108	1029	979	935	928	953	1063	994	1007	1026	989	980	949	985	997	1018	1006	970	957	963	1047	950	1060	981	945	969	966	1011	1048	1009	1039	1001	981
															0.51944	0.0854	24.0313	1055	963	985	1064	1008	1056	995	940	1004	942	996	974	1056	931	1002	1012	953	994	919	1032	1000	979	951	981	964	1036	923	1079	1058	1002	998	983
															0.52222	0.0853	24.0517	1036	979	1024	987	956	1008	975	997	951	987	990	992	1007	1040	975	939	952	911	1020	1048	935	938	929	947	960	988	976	1041	914	1019	992	1008
															0.525	0.0851	24.0722	954	1035	1043	965	1007	994	971	939	930	913	994	1013	976	933	968	939	919	1060	941	935	998	968	958	989	955	977	927	1024	997	1022	980	916
															0.52778	0.0851	24.0927	985	1000	1044	933	914	1017	994	1015	1032	971	1037	962	953	1000	927	929	941	975	984	909	942	956	994	1013	941	932	1018	1017	1025	975	1004	1012
															0.53056	0.0851	24.1131	1050	1094	1065	986	958	1025	1002	997	1000	968	1043	1044	1012	933	966	941	976	977	941	964	927	948	932	955	965	948	950	985	1031	1038	1013	963
															0.53333	0.0849	24.1336	1053	977	942	1035	995	1014	965	1005	1000	996	938	923	943	970	974	1016	950	995	963	934	906	970	967	928	956	951	963	1014	976	957	1015	1030
															0.53611	0.0848	24.154	1005	982	1014	969	1001	1009	971	1002	956	1029	1030	972	1017	1004	967	996	966	950	988	940	944	925	994	937	1029	964	961	929	936	1037	1009	977
															0.53889	0.0848	24.1745	1050	997	980	956	967	954	989	1004	968	984	962	935	1023	951	929	988	969	969	977	1020	968	1015	979	1034	956	937	987	1052	962	1007	976	1017
															0.54167	0.0846	24.195	1039	1023	996	988	1020	1029	980	1024	933	965	958	978	982	980	990	987	950	953	947	954	1033	985	954	958	966	984	941	1063	974	976	965	967
															0.54444	0.0846	24.2154	1010	1000	975	992	940	1006	921	974	981	946	981	971	999	984	1027	1032	1031	983	953	929	984	1023	960	901	978	952	976	1059	991	1016	1018	1000
															0.54722	0.0845	24.2359	983	1030	1063	1029	982	942	989	1000	1014	1008	980	937	992	1001	950	972	948	971	945	922	973	986	970	952	994	952	998	992	1008	997	1035	1026
															0.55	0.0843	24.2564	978	1005	1001	980	1015	1012	992	963	960	977	1034	960	968	956	924	990	1000	974	928	966	949	1037	967	989	934	915	943	1015	963	1000	997	1000
															0.55278	0.0843	24.2768	971	946	955	950	969	980	1032	978	1006	1000	1030	977	970	1035	976	978	982	960	1023	971	985	1013	977	963	1028	942	957	1071	998	982	1008	988
															0.55556	0.0843	24.2973	1000	1009	1058	989	988	1018	1044	927	961	979	1001	950	943	1022	958	976	983	953	978	957	985	969	924	928	965	925	1037	1010	985	983	1032	970
															0.55833	0.0842	24.3178	1027	1042	945	970	1023	933	1028	1007	1007	987	985	987	1008	989	1030	1017	961	1008	1002	980	948	1017	983	951	944	961	1002	1048	962	1011	995	1014
															0.56111	0.084	24.3382	1027	996	1041	963	1022	975	982	948	996	1020	968	1042	1012	949	968	1032	966	1012	982	964	952	981	934	912	973	940	954	1081	993	1013	1000	966
															0.56389	0.0842	24.3587	1017	965	1040	981	1053	1001	1031	912	1000	990	982	952	973	1008	960	937	970	982	1008	964	1004	1022	993	980	1001	989	998	1000	986	999	1067	994
															0.56667	0.084	24.3791	1047	1019	990	959	987	974	987	960	1020	973	1023	990	934	1000	947	1037	936	950	923	1024	1008	986	941	957	974	1010	996	1093	976	1032	1041	987
															0.56944	0.084	24.3996	1023	1013	971	1041	916	1007	1013	1034	1013	991	1067	1047	1002	985	1024	1034	974	985	957	940	969	956	1036	977	988	956	965	1095	996	1072	1088	1031
															0.57222	0.0839	24.4201	970	1045	1043	954	985	986	977	959	1037	956	978	977	945	965	971	1019	982	1019	999	970	1007	997	989	995	949	1049	981	1097	952	1055	1078	988
															0.575	0.0839	24.4405	1050	987	974	1008	1011	1013	1022	976	1019	1032	983	1025	970	984	1003	1005	996	954	1041	974	972	1010	973	923	983	950	982	1062	974	1141	1021	1007
															0.57778	0.0839	24.461	1017	1039	969	1009	1002	1000	1038	971	996	1041	1040	996	996	1011	977	1068	1017	970	997	996	951	942	981	1039	949	949	1031	1072	985	1046	1084	1057
															0.58056	0.0839	24.4814	1010	981	1038	990	1040	1068	1020	1034	1028	1009	958	911	1008	991	971	1011	1007	959	983	1015	1003	962	983	950	996	971	1039	1095	971	1126	1051	1040
															0.58333	0.0837	24.5019	1066	966	1103	1065	1014	974	1003	998	1025	1016	1037	1002	1007	1053	998	1033	1065	987	1080	1000	1061	1014	1037	1004	1005	1026	983	1178	1003	1113	1109	1082
															0.58611	0.0837	24.5224	955	1020	1036	1038	1091	1015	1032	1050	1053	1038	983	1029	1011	1025	1018	1007	970	990	1003	935	1030	989	1031	978	968	995	1025	1121	1041	1210	1161	1095
															0.58889	0.0837	24.5428	1030	1019	1014	1012	924	1077	1016	1060	1063	970	1060	1079	973	1029	1035	993	1003	1010	991	971	1009	984	1007	1017	1035	1027	1044	1087	1009	1133	1077	1048
															0.59167	0.0837	24.5633	1045	1004	1066	1074	1071	1071	1013	1046	1030	1066	1072	1086	1037	1065	1045	1027	1005	1080	1001	1091	1064	1061	1068	954	1023	990	1016	1075	1009	1149	1125	1123
															0.59444	0.0836	24.5838	1101	1040	1057	1031	1069	1067	1088	1085	1045	1088	1066	1039	1123	1073	1082	1056	1050	1111	1064	1070	1048	1020	1080	1110	1076	1066	1049	1117	985	1212	1135	1142
															0.59722	0.0836	24.6042	1024	1092	1114	1129	1100	1042	1095	1126	1074	1048	1028	1066	1034	1122	1074	1107	1082	1111	1037	1018	1139	1076	1116	1111	1091	1107	1106	1176	999	1173	1201	1183
															0.6	0.0836	24.6247	1115	1168	1112	1126	1093	1176	1144	1167	1101	1127	1121	1128	1150	1115	1134	1149	1152	1095	1134	1151	1127	1075	1094	1117	1059	1092	1073	1118	1055	1237	1215	1205
															0.60278	0.0836	24.6452	1161	1097	1132	1165	1207	1130	1150	1186	1159	1141	1250	1199	1178	1191	1180	1152	1114	1126	1154	1176	1192	1119	1161	1128	1071	1164	1194	1198	1045	1288	1200	1275
															0.60556	0.0836	24.6656	1204	1214	1158	1231	1246	1209	1206	1197	1223	1187	1228	1298	1218	1194	1268	1220	1221	1237	1159	1132	1204	1223	1188	1194	1145	1209	1124	1223	1051	1325	1305	1329
															0.60833	0.0834	24.6861	1280	1195	1236	1257	1319	1326	1283	1273	1312	1328	1390	1384	1305	1312	1268	1324	1310	1248	1307	1339	1268	1292	1189	1304	1304	1250	1243	1240	1103	1394	1395	1452
															0.61111	0.0834	24.7065	1309	1366	1383	1408	1351	1396	1468	1419	1449	1412	1469	1404	1354	1433	1380	1451	1413	1459	1413	1383	1342	1353	1370	1325	1376	1379	1286	1291	1089	1577	1481	1458
															0.61389	0.0834	24.727	1530	1462	1526	1540	1563	1531	1611	1607	1625	1541	1612	1607	1539	1552	1601	1540	1550	1555	1573	1564	1577	1586	1499	1541	1507	1438	1374	1346	1087	1682	1665	1651
															0.61667	0.0834	24.7475	1698	1675	1690	1722	1802	1709	1733	1728	1723	1768	1812	1796	1871	1824	1798	1812	1766	1794	1743	1693	1738	1804	1659	1711	1672	1744	1712	1533	1097	1771	1907	1892
															0.61944	0.0834	24.7679	1814	1899	1948	1916	1971	2160	2001	1992	2180	2064	2110	2059	2040	2141	2124	2071	2044	2107	2010	1956	2086	2012	1942	1998	1970	1908	1825	1619	1167	2051	2176	2059
															0.62222	0.0832	24.7884	2155	2270	2204	2283	2341	2350	2395	2434	2487	2399	2456	2492	2418	2446	2530	2477	2410	2356	2364	2459	2389	2399	2271	2371	2308	2224	2150	1751	1202	2408	2436	2423
															0.625	0.0832	24.8088	2644	2621	2699	2824	2837	2812	2995	2924	3039	3124	3135	3135	3016	3176	3043	3121	3062	3042	2916	3039	3076	3013	2915	2932	2941	2828	2638	2002	1255	2844	2901	2950
															0.62778	0.0832	24.8293	3295	3249	3507	3304	3531	3572	3690	3735	3787	3925	3742	3798	3880	3946	3946	3892	3863	3826	3799	3702	3698	3793	3699	3622	3598	3541	3209	2407	1351	3232	3303	3497
															0.63056	0.0832	24.8498	3950	4047	4070	4223	4301	4420	4575	4593	4697	4687	4637	4769	4778	4915	4881	4756	4952	4962	4996	4786	4839	4723	4774	4740	4477	4417	4156	2811	1420	3904	4314	4253
															0.63333	0.0832	24.8702	4579	4588	4757	4816	4996	5007	5234	5407	5560	5478	5593	5869	5722	5855	5832	5896	6018	6066	5805	5867	5912	5953	5915	5885	5622	5581	5295	3446	1654	4697	5120	5224
															0.63611	0.0832	24.8907	5020	4981	5041	5202	5311	5433	5491	5845	5843	5896	6080	6171	6131	6253	6203	6318	6501	6732	6638	6612	6725	6592	6715	6675	6742	6840	6519	4164	1749	5448	5959	6192
															0.63889	0.0832	24.9112	4691	4682	4818	4905	4857	5270	5215	5402	5591	5683	5811	5856	5904	6148	6202	6275	6308	6530	6650	6754	6855	6760	6989	7094	7070	7038	6900	4790	2033	5975	6623	6682
															0.64167	0.0832	24.9316	3974	4034	4227	4133	4286	4453	4548	4702	4797	4853	4944	4997	5027	5206	5360	5457	5277	5425	5786	5827	5985	6224	6064	6331	6322	6560	6557	5102	2077	6070	6710	6913
															0.64444	0.0832	24.9521	3184	3099	3185	3315	3326	3543	3615	3670	3800	3699	3905	3986	4146	4125	4230	4227	4377	4490	4524	4590	4725	4763	4985	5111	5124	5206	5381	4330	1829	5619	5993	6202
															0.64722	0.0832	24.9726	2598	2472	2533	2616	2727	2829	2882	2869	3064	3018	3160	3136	3240	3241	3288	3280	3483	3430	3674	3669	3930	3784	3912	3970	3987	4221	4234	3700	1627	4969	5129	5278
															0.65	0.0831	24.993	1976	2069	2060	2056	2131	2219	2107	2168	2239	2245	2360	2362	2402	2391	2531	2574	2506	2627	2771	2727	2920	3044	2957	3094	3192	3253	3353	3151	1517	4116	4228	4302
															0.65278	0.0831	25.0135	1548	1491	1572	1575	1574	1665	1638	1593	1584	1584	1674	1630	1696	1801	1820	1831	1898	1798	1923	1940	1980	2028	2136	2147	2166	2262	2461	2627	1388	3357	3375	3414
															0.65556	0.0832	25.0339	1289	1313	1377	1337	1284	1319	1288	1387	1325	1342	1379	1409	1362	1410	1389	1438	1457	1491	1437	1487	1518	1549	1519	1564	1552	1671	1835	1938	1183	2567	2594	2495
															0.65833	0.0831	25.0544	1250	1186	1243	1179	1266	1242	1245	1190	1245	1199	1220	1225	1184	1267	1248	1302	1305	1266	1287	1338	1342	1399	1270	1400	1456	1435	1445	1592	1166	2065	2061	1953
															0.66111	0.0831	25.0749	1186	1169	1215	1176	1240	1166	1172	1237	1175	1178	1221	1243	1166	1175	1235	1230	1232	1219	1251	1228	1231	1237	1314	1298	1330	1299	1434	1479	1159	1882	1766	1671
															0.66389	0.0831	25.0953	1187	1091	1128	1122	1107	1104	1155	1159	1177	1172	1200	1148	1126	1246	1111	1178	1225	1237	1227	1209	1221	1230	1252	1265	1194	1269	1278	1414	1115	1660	1565	1567
															0.66667	0.0831	25.1158	1119	1154	1101	1123	1089	1120	1169	1177	1144	1135	1120	1142	1162	1233	1167	1183	1164	1143	1193	1218	1137	1236	1199	1208	1203	1203	1170	1391	1108	1525	1540	1491
															0.66944	0.0831	25.1363	1119	1095	1136	1110	1090	1165	1158	1154	1124	1079	1134	1087	1068	1183	1134	1097	1145	1150	1196	1118	1251	1149	1204	1207	1131	1168	1250	1373	1077	1399	1406	1477
															0.67222	0.0831	25.1567	1150	1155	1151	1199	1124	1079	1109	1054	1105	1151	1030	1087	1061	1130	1140	1108	1104	1119	1136	1124	1132	1152	1130	1118	1229	1106	1145	1297	1070	1373	1328	1346
															0.675	0.0831	25.1772	1095	1055	1057	1074	1121	1112	1152	1087	1023	1025	1130	1090	1065	1146	1057	1100	1138	1100	1105	1096	1153	1099	1111	1156	1090	1132	1184	1272	1017	1302	1317	1282
															0.67778	0.0831	25.1976	1147	1050	1077	1068	1071	1059	1035	1101	1047	1089	1096	1107	1106	1072	1053	1066	1108	1052	1145	1031	1116	1081	1074	1139	1080	1114	1161	1258	1117	1265	1244	1236
															0.68056	0.0831	25.2181	1067	1067	1087	1076	1104	1059	1059	1092	1086	1067	1050	1078	1062	1076	1121	1096	1038	1028	1053	1118	1064	1118	1084	1070	1042	1075	1084	1157	1004	1250	1198	1163
															0.68333	0.0832	25.2386	1093	1101	1109	1075	1073	1039	1014	1059	1033	1034	1029	1007	1019	1030	1093	1128	1066	1063	1089	1067	1024	1031	1022	1028	1111	1089	1088	1125	1052	1149	1195	1238
															0.68611	0.0832	25.259	1034	1073	1110	1080	1057	1032	1049	1023	1059	1033	1064	1024	1052	943	1040	1038	1022	980	966	1047	1097	1065	1038	970	1080	1020	1117	1144	1051	1237	1154	1110
															0.68889	0.0832	25.2795	1064	1091	1084	1021	1042	1045	1036	1030	987	971	1094	981	1076	1073	1048	994	992	1014	1007	1043	1022	1017	1040	1027	1019	1071	1065	1160	1028	1201	1132	1159
															0.69167	0.0831	25.3	1069	1078	984	1081	1031	1070	1031	1077	974	1069	1052	1017	1070	1076	1064	1044	971	1073	1031	1006	1006	1005	1003	1065	1072	1033	1037	1113	1100	1137	1170	1126
															0.69444	0.0832	25.3204	1124	1072	1065	1090	1010	996	1119	1140	1010	1075	1022	1093	1002	1033	1116	972	1022	1075	1045	1072	1052	964	1086	1111	1087	1018	1026	1174	1092	1161	1132	1087
															0.69722	0.0832	25.3409	1122	1086	1137	1103	1015	1085	1033	1130	1026	1075	1056	1036	1086	1091	1057	1050	1113	1051	1033	1096	1063	1041	1065	1069	990	1088	1044	1135	1005	1151	1087	1099
															0.7	0.0832	25.3614	1115	1088	1045	1063	1044	1082	1075	1037	1018	1050	1052	1038	980	1049	1081	1036	1073	1041	1090	1083	1038	1062	1131	991	1110	1073	1075	1145	1024	1196	1129	1102
															0.70278	0.0832	25.3818	1118	1154	1116	1076	1141	1073	1116	1137	1012	1065	1073	1072	1098	1070	1073	1086	1086	1067	1068	1014	1077	1028	991	1088	1040	1079	1051	1155	1011	1132	1060	1054
															0.70556	0.0832	25.4023	1039	1097	1168	1113	1123	1094	1079	1082	1076	1109	1074	1036	1090	1012	1030	1103	1067	1110	1114	1032	1081	1085	1114	1054	1081	1064	1064	1185	1098	1144	1124	1115
															0.70833	0.0832	25.4227	1126	1070	1089	1066	1102	1123	1025	1115	1129	1070	1140	1093	1095	1125	1113	1136	1110	1094	1109	1056	1093	1043	1104	1079	1010	1043	1077	1174	1114	1092	1099	1140
															0.71111	0.0832	25.4432	1121	1139	1168	1124	1128	1101	1093	1127	1129	1171	1125	1135	1136	1112	1073	1086	1161	1074	1057	1124	1106	1128	1066	1109	1049	1109	1073	1119	1123	1190	1148	1104
															0.71389	0.0832	25.4637	1054	1146	1197	1138	1132	1128	1146	1079	1126	1155	1120	1119	1126	1039	1109	1130	1118	1111	1087	1103	1061	1084	1077	1150	1080	1111	1138	1150	1087	1155	1116	1126
															0.71667	0.0832	25.4841	1157	1133	1142	1146	1180	1181	1121	1127	1136	1108	1136	1078	1134	1120	1077	1126	1105	1137	1166	1124	1109	1141	1119	1069	1164	1096	1059	1148	1053	1149	1104	1125
															0.71944	0.0832	25.5046	1147	1124	1089	1164	1108	1112	1098	1066	1119	1126	1156	1144	1142	1183	1089	1095	1097	1139	1133	1086	1080	1082	1087	1052	1064	1158	1173	1234	1146	1188	1168	1099
															0.72222	0.0834	25.5251	1161	1127	1164	1100	1111	1130	1171	1185	1170	1116	1155	1092	1116	1143	1163	1174	1142	1128	1111	1122	1158	1186	1108	1111	1140	1134	1078	1145	1053	1166	1177	1201
															0.725	0.0834	25.5455	1160	1224	1080	1209	1178	1182	1133	1174	1144	1099	1123	1187	1178	1109	1149	1143	1137	1155	1091	1124	1122	1099	1180	1140	1043	1146	1152	1186	1127	1128	1124	1132
															0.72778	0.0834	25.566	1213	1132	1152	1185	1189	1233	1183	1188	1202	1170	1179	1151	1162	1104	1155	1161	1146	1145	1136	1128	1118	1150	1137	1205	1139	1141	1153	1201	1161	1138	1178	1235
															0.73056	0.0834	25.5864	1192	1218	1185	1152	1257	1159	1171	1153	1158	1196	1195	1200	1184	1195	1219	1108	1174	1111	1150	1154	1113	1159	1190	1172	1185	1160	1163	1226	1209	1187	1190	1208
															0.73333	0.0834	25.6069	1199	1216	1267	1211	1235	1189	1196	1159	1298	1189	1206	1086	1128	1224	1132	1176	1133	1212	1154	1141	1157	1118	1152	1168	1173	1088	1171	1231	1100	1188	1179	1218
															0.73611	0.0834	25.6274	1245	1210	1229	1164	1225	1259	1194	1230	1209	1168	1224	1223	1203	1221	1205	1190	1177	1148	1222	1132	1137	1162	1112	1150	1173	1126	1226	1193	1130	1177	1162	1256
															0.73889	0.0834	25.6478	1234	1208	1154	1149	1250	1192	1246	1219	1162	1186	1179	1207	1173	1224	1124	1119	1122	1196	1188	1199	1184	1179	1258	1115	1134	1199	1160	1276	1138	1138	1237	1232
															0.74167	0.0836	25.6683	1242	1216	1225	1219	1236	1205	1186	1245	1220	1153	1176	1242	1225	1214	1173	1232	1169	1226	1189	1149	1186	1154	1174	1205	1185	1238	1167	1206	1208	1239	1226	1238
															0.74444	0.0836	25.6887	1258	1206	1267	1193	1227	1263	1222	1162	1207	1251	1156	1225	1146	1154	1168	1152	1170	1182	1167	1210	1173	1205	1172	1225	1174	1175	1160	1199	1174	1303	1191	1248
															0.74722	0.0834	25.7092	1198	1218	1250	1196	1222	1217	1144	1192	1211	1170	1197	1180	1252	1188	1127	1157	1185	1212	1172	1184	1156	1158	1219	1206	1122	1193	1208	1194	1162	1227	1199	1201
															0.75	0.0834	25.7297	1211	1215	1202	1202	1180	1252	1165	1167	1184	1219	1224	1118	1204	1223	1134	1156	1163	1179	1127	1136	1232	1182	1177	1150	1174	1150	1173	1153	1217	1190	1239	1202
															0.75278	0.0836	25.7501	1192	1204	1197	1261	1164	1206	1197	1231	1224	1111	1126	1207	1127	1128	1196	1202	1158	1124	1146	1216	1252	1127	1149	1196	1127	1184	1125	1135	1161	1205	1206	1154
															0.75556	0.0836	25.7706	1231	1215	1213	1158	1124	1159	1203	1151	1226	1193	1173	1213	1210	1145	1199	1142	1101	1092	1184	1082	1175	1164	1133	1119	1169	1137	1197	1158	1136	1151	1177	1222
															0.75833	0.0836	25.7911	1184	1148	1188	1140	1184	1129	1162	1192	1226	1165	1150	1116	1108	1127	1159	1169	1117	1190	1154	1147	1205	1127	1135	1129	1193	1135	1053	1131	1181	1161	1189	1199
															0.76111	0.0836	25.8115	1112	1143	1095	1149	1177	1147	1197	1116	1117	1154	1118	1135	1108	1098	1171	1117	1184	1096	1135	1132	1104	1187	1125	1147	1105	1098	1120	1221	1152	1180	1172	1166
															0.76389	0.0837	25.832	1156	1126	1112	1124	1147	1097	1129	1169	1089	1094	1089	1183	1094	1117	1091	1171	1108	1116	1073	1076	1097	1078	1112	1153	1080	1177	1112	1122	988	1097	1075	1101
															0.76667	0.0837	25.8525	1226	1115	1081	1158	1058	1097	1161	1059	1120	1149	1123	1111	1113	1156	1041	1063	1062	1053	1093	1119	1077	1030	1083	1066	1132	1052	1047	1070	1111	1143	1122	1103
															0.76944	0.0837	25.8729	1080	1120	1064	1137	1116	1107	1102	1045	1056	1045	1042	1121	1068	1061	1064	1078	1062	1100	1049	1115	1035	1081	1026	1068	1089	1099	1101	1117	1061	1125	1099	1134
															0.77222	0.0837	25.8934	1050	1133	1060	1087	1086	1094	1076	1057	1078	1061	1053	1061	1030	1040	1087	1027	1027	1033	1090	1019	1035	1066	1076	1008	1085	991	1015	1124	1097	1111	1082	1061
															0.775	0.0837	25.9138	1057	977	1064	1068	1093	1065	1048	1019	1040	1065	1047	1122	1067	1058	1072	1040	1026	1098	1016	1039	1036	964	975	1021	1068	983	1026	1042	1030	1062	1087	1019
															0.77778	0.0837	25.9343	1065	1092	1106	1024	1113	1060	1055	1004	1017	1042	1034	1000	1107	1025	935	1050	1078	1075	1059	994	1025	1015	979	1008	1021	1043	973	1028	1029	1038	1012	1088
															0.78056	0.0839	25.9548	1010	1076	1058	1067	1023	1004	1077	1000	1014	1065	1027	1049	989	1022	983	983	990	1002	1030	972	1082	1017	1030	1035	1003	995	995	1039	1038	1065	1075	1021
															0.78333	0.0839	25.9752	1033	1074	994	968	997	1021	1033	988	1050	1024	1036	1004	956	1015	1001	1049	1068	1072	947	1036	980	1006	1009	1068	969	1017	1033	979	1019	1019	1029	1023
															0.78611	0.0839	25.9957	997	993	1013	990	1013	1057	997	1011	975	979	1009	959	1017	960	985	974	941	979	953	991	946	1050	997	954	950	1006	1047	977	1000	1032	981	1044
															0.78889	0.0839	26.0162	1029	1023	986	1023	1002	1003	1026	1009	975	1042	968	958	956	1014	970	975	949	967	963	999	966	950	963	1003	1028	946	936	1008	997	987	999	1046
															0.79167	0.0839	26.0366	936	1032	1000	954	1024	999	967	992	973	970	986	978	949	978	971	963	1009	1043	968	949	938	983	998	977	969	952	961	970	952	1035	974	943
															0.79444	0.0839	26.0571	991	984	920	995	983	979	925	982	1008	945	972	946	938	933	956	934	957	989	997	935	989	927	964	1005	944	1014	873	950	927	984	974	930
															0.79722	0.084	26.0775	1006	985	1026	989	983	956	967	952	970	976	934	962	964	951	986	941	883	1002	970	912	918	917	971	968	918	946	964	928	940	990	1003	970
															0.8	0.084	26.098	966	979	990	972	902	951	962	1012	1011	965	977	948	931	954	945	972	928	864	980	928	993	928	933	944	944	932	894	958	919	978	1054	927
															0.80278	0.084	26.1185	954	976	968	1009	963	976	944	928	924	884	925	969	964	912	944	921	991	939	948	990	987	930	840	906	969	904	939	925	977	1014	941	947
															0.80556	0.084	26.1389	928	972	956	959	923	977	894	890	929	954	887	975	966	942	935	900	929	940	875	896	923	993	941	913	1003	914	919	983	882	988	978	986
															0.80833	0.084	26.1594	1024	966	1003	939	944	956	941	957	987	902	882	931	917	935	950	958	909	964	933	945	858	925	962	950	917	961	981	872	942	946	904	960
															0.81111	0.084	26.1799	990	941	975	947	928	957	909	929	956	964	943	934	953	898	981	820	865	887	905	884	875	900	948	908	938	916	906	927	918	991	923	938
															0.81389	0.0842	26.2003	952	941	1017	973	938	940	914	880	978	927	885	901	955	885	878	939	959	895	882	931	924	904	897	932	939	905	886	930	884	912	943	918
															0.81667	0.0842	26.2208	954	905	941	1006	920	961	961	936	939	922	934	956	938	954	927	900	938	993	952	886	877	973	871	910	886	890	888	929	893	965	885	942
															0.81944	0.0842	26.2413	930	929	909	964	884	954	959	946	889	910	916	957	935	895	906	906	900	875	866	913	898	849	889	875	867	881	887	946	914	949	902	949
															0.82222	0.0842	26.2617	949	870	898	866	894	928	876	893	960	871	894	878	926	939	954	921	892	893	897	880	936	902	897	912	894	922	934	905	905	915	921	909
															0.825	0.0843	26.2822	901	903	934	878	931	929	922	888	941	891	893	895	890	969	930	904	847	892	954	912	904	902	924	950	883	969	882	917	913	907	883	902
															0.82778	0.0842	26.3026	900	899	904	910	895	896	860	901	950	910	923	952	921	873	924	912	855	893	850	916	920	857	892	917	869	876	872	910	868	858	923	895
															0.83056	0.0843	26.3231	924	939	923	919	902	935	957	863	926	882	908	930	900	905	880	889	897	878	915	922	898	897	851	893	836	860	915	895	834	895	897	852
															0.83333	0.0843	26.3436	871	901	958	873	890	921	915	903	941	902	854	911	930	857	866	866	885	887	891	912	856	894	893	857	863	883	946	927	946	872	914	914
															0.83611	0.0843	26.364	892	944	936	915	922	933	889	943	899	879	906	858	878	903	904	910	820	887	867	866	889	914	898	835	851	853	860	850	890	901	909	857
															0.83889	0.0845	26.3845	919	905	908	933	876	905	858	900	964	891	896	892	872	886	906	889	918	888	891	819	872	854	873	882	855	866	813	899	828	861	902	838
															0.84167	0.0843	26.4049	924	905	912	933	860	866	805	876	882	934	880	879	907	862	881	867	876	866	835	846	848	870	856	888	869	883	841	922	860	905	849	884
															0.84444	0.0843	26.4254	848	892	881	906	903	914	865	943	907	861	909	889	850	835	896	850	885	831	927	869	834	904	824	905	864	890	858	884	838	892	820	911
															0.84722	0.0845	26.4459	876	855	904	909	881	885	896	915	932	882	958	888	869	883	867	846	841	873	891	904	850	904	883	881	845	903	852	889	869	900	854	878
															0.85	0.0846	26.4663	901	916	888	895	922	934	852	813	927	897	876	839	920	874	844	909	918	856	835	886	823	975	830	841	870	826	863	879	862	864	878	877
															0.85278	0.0846	26.4868	882	897	918	863	874	859	945	879	827	843	903	821	887	825	881	858	885	856	865	904	867	857	853	909	903	836	906	846	853	923	837	873
															0.85556	0.0846	26.5073	915	921	887	897	889	883	841	860	926	870	905	861	927	845	922	867	897	865	879	813	830	843	885	843	862	883	837	853	927	910	860	884
															0.85833	0.0846	26.5277	845	844	907	857	957	871	933	849	866	911	840	855	883	864	863	820	888	874	860	882	875	874	862	894	872	878	880	890	882	785	900	829
															0.86111	0.0846	26.5482	885	889	942	910	848	873	915	901	878	891	904	885	888	870	852	844	836	874	884	862	889	835	837	892	835	808	869	888	872	825	844	839
															0.86389	0.0846	26.5687	869	892	867	907	899	858	880	851	898	883	845	827	829	943	838	882	855	856	841	867	829	881	835	902	874	870	838	868	825	865	928	888
															0.86667	0.0848	26.5891	881	857	886	865	897	910	868	832	830	855	825	854	880	849	857	904	860	881	872	881	871	884	891	907	901	799	901	866	863	862	859	893
															0.86944	0.0848	26.6096	888	867	871	917	929	868	843	886	876	885	869	871	871	884	846	898	843	863	882	859	861	842	831	862	810	894	865	862	855	851	863	887
															0.87222	0.0848	26.63	921	866	855	869	869	864	899	882	876	875	934	858	876	868	844	822	868	913	879	865	872	837	869	807	837	783	846	865	858	938	825	862
															0.875	0.0848	26.6505	914	842	881	938	902	851	884	835	861	899	863	868	835	876	887	872	853	864	827	834	858	898	847	895	878	906	887	876	808	881	830	816
															0.87778	0.0848	26.671	894	836	934	944	956	907	830	888	889	827	868	895	903	844	880	862	904	919	811	830	801	836	835	895	909	855	854	867	858	874	836	844
															0.88056	0.0848	26.6914	928	859	911	869	924	884	866	894	864	848	861	866	889	868	873	830	885	889	840	856	856	908	829	855	887	884	843	846	847	892	904	845
															0.88333	0.0849	26.7119	872	898	870	897	879	829	893	900	883	859	845	827	877	848	832	888	828	841	806	809	817	818	884	904	868	854	881	789	819	882	900	892
															0.88611	0.0849	26.7324	867	838	887	864	869	899	921	891	886	868	889	882	867	834	873	825	894	853	898	862	832	846	858	830	861	877	832	889	817	891	924	867
															0.88889	0.0849	26.7528	857	867	856	860	911	886	938	878	827	858	897	842	850	886	817	864	853	879	848	891	865	900	862	884	878	855	863	866	878	804	881	913
															0.89167	0.0849	26.7733	895	885	944	941	887	854	925	857	874	892	940	907	889	881	834	815	872	845	824	860	842	840	845	857	841	831	819	855	849	851	892	844
															0.89444	0.0849	26.7937	911	786	882	878	873	837	887	933	910	913	791	819	806	893	815	868	857	806	839	863	872	837	891	812	881	880	866	832	861	872	828	892
															0.89722	0.0851	26.8142	864	846	876	875	885	894	905	926	846	904	886	863	859	856	846	902	872	854	866	831	857	901	849	852	837	869	826	860	864	878	882	900
															0.9	0.0849	26.8347	897	949	906	930	910	890	912	916	884	870	828	841	899	851	898	908	920	845	915	880	826	887	861	883	951	872	878	862	887	861	857	927
															0.90278	0.0851	26.8551	919	905	951	872	872	876	906	884	890	872	860	902	870	869	864	926	847	851	872	948	842	894	844	843	847	885	883	874	858	858	900	858
															0.90556	0.0851	26.8756	896	903	909	868	852	824	934	882	874	850	874	872	859	801	890	861	833	914	829	858	864	901	846	853	872	865	911	917	878	891	882	920
															0.90833	0.0851	26.8961	874	852	869	888	913	901	920	874	870	870	867	897	835	912	910	832	915	888	869	857	797	847	892	882	880	860	867	825	856	841	881	900
															0.91111	0.0851	26.9165	881	889	901	861	903	897	886	857	942	855	900	853	869	858	833	881	912	856	894	880	870	889	856	861	858	867	871	857	851	875	871	863
															0.91389	0.0853	26.937	878	915	905	932	890	918	891	882	914	923	886	895	838	871	916	889	893	924	870	856	873	865	844	850	926	842	787	831	894	862	897	866
															0.91667	0.0851	26.9574	861	854	896	930	895	869	873	893	892	864	926	846	837	826	879	892	885	853	841	813	895	867	853	885	856	858	856	915	867	864	914	875
															0.91944	0.0853	26.9779	873	865	924	860	881	948	854	954	856	876	791	849	934	856	821	892	842	864	857	870	892	855	892	861	927	843	907	857	837	896	826	902
															0.92222	0.0853	26.9984	854	914	910	938	874	830	886	982	899	841	873	915	950	879	848	791	909	893	852	932	863	892	882	828	840	844	844	844	959	898	884	859
															0.925	0.0853	27.0188	899	888	874	935	902	832	864	857	912	881	885	901	887	921	906	869	869	889	887	852	903	885	876	904	872	860	867	884	948	885	879	875
															0.92778	0.0853	27.0393	886	891	934	902	957	935	890	868	899	912	925	817	871	843	877	858	852	876	881	871	878	868	864	895	871	885	875	919	857	823	871	857
															0.93056	0.0854	27.0598	931	925	872	931	902	916	889	920	906	879	934	875	881	875	866	859	884	906	912	835	890	863	876	937	898	884	859	831	893	907	872	925
															0.93333	0.0854	27.0802	935	937	908	991	897	925	882	893	866	899	888	915	881	877	807	894	866	869	865	933	847	920	868	865	924	872	872	881	864	878	870	870
															0.93611	0.0854	27.1007	907	917	873	859	889	961	888	883	867	873	825	913	884	899	928	863	880	860	886	814	866	867	888	910	895	854	868	896	905	882	931	930
															0.93889	0.0856	27.1212	897	924	857	862	915	986	920	927	950	867	878	902	881	888	890	883	901	868	850	866	863	928	884	867	871	861	879	906	869	829	879	890
															0.94167	0.0856	27.1416	875	873	846	909	946	882	883	906	883	880	868	857	869	943	940	904	904	892	882	894	863	897	861	894	904	846	875	881	925	842	860	841
															0.94444	0.0856	27.1621	869	901	923	826	841	881	882	872	958	923	829	909	876	869	894	848	882	829	902	859	848	927	910	896	845	833	911	875	849	913	964	868
															0.94722	0.0857	27.1825	895	896	899	843	868	852	898	873	890	858	861	904	861	882	907	885	893	880	884	852	914	867	904	897	873	866	870	880	911	926	841	906
															0.95	0.0857	27.203	936	915	833	883	952	894	837	898	918	909	856	894	842	921	918	872	860	881	895	902	853	906	906	897	830	843	816	833	829	888	885	913
															0.95278	0.0857	27.2235	877	890	931	895	893	918	859	881	927	944	860	902	918	840	853	867	862	903	871	853	847	927	856	824	870	906	879	812	925	824	814	898
															0.95556	0.0859	27.2439	910	883	846	854	865	879	893	854	901	878	801	925	917	810	890	876	814	871	855	885	869	808	843	819	909	885	895	881	814	864	860	843
															0.95833	0.0859	27.2644	889	867	854	904	902	862	932	859	869	860	884	837	829	854	864	848	922	868	829	879	873	890	844	885	843	867	894	865	840	910	867	861
															0.96111	0.0859	27.2848	851	885	852	883	864	897	923	811	934	843	860	851	855	897	911	839	888	844	884	869	859	825	855	895	838	846	828	882	854	876	858	868
															0.96389	0.086	27.3053	933	899	825	840	882	875	868	835	921	819	875	915	823	884	866	865	870	871	892	870	831	875	898	874	864	855	831	910	849	849	892	896
															0.96667	0.086	27.3258	899	868	892	878	812	878	857	883	872	863	829	892	890	875	838	908	799	825	873	890	851	828	856	850	827	872	862	865	889	861	892	884
															0.96944	0.086	27.3462	920	898	862	881	917	842	897	805	846	860	886	890	873	910	879	885	853	845	825	894	833	889	862	888	820	862	873	834	891	869	821	888
															0.97222	0.0862	27.3667	862	862	864	893	904	817	886	852	933	840	852	871	803	859	875	869	898	825	853	842	816	857	818	847	849	803	866	920	824	827	846	833
															0.975	0.0862	27.3872	870	879	860	867	863	860	859	844	830	880	856	841	844	838	915	874	838	922	895	830	883	818	885	837	833	861	843	890	876	818	861	870
															0.97778	0.0862	27.4076	856	874	839	883	915	851	883	839	897	827	840	830	859	845	846	861	822	848	870	841	828	868	828	821	821	812	846	865	815	891	800	901
															0.98056	0.0862	27.4281	863	874	905	870	864	791	863	882	870	876	880	861	806	842	816	851	866	840	872	838	828	835	900	884	871	821	824	834	822	824	841	834
															0.98333	0.0862	27.4486	869	853	859	908	903	845	909	856	820	799	877	857	855	809	885	862	868	856	888	817	855	823	829	842	857	844	885	813	856	840	820	832
															0.98611	0.0863	27.469	900	885	877	870	839	840	834	844	886	853	874	860	855	822	793	806	883	834	830	816	814	838	833	772	835	803	835	843	798	815	805	847
															0.98889	0.0863	27.4895	908	848	844	897	865	877	876	839	849	876	845	835	866	840	833	847	895	833	860	836	861	851	784	846	905	873	866	873	755	902	858	872
															0.99167	0.0865	27.5099	852	837	829	851	880	827	875	812	841	809	841	811	865	854	816	872	827	858	872	831	822	863	819	889	807	882	831	876	836	869	821	810
															0.99444	0.0865	27.5304	900	832	884	831	858	813	875	833	868	841	844	814	886	829	833	862	813	764	842	772	855	763	841	782	820	871	858	822	871	891	787	861
															0.99722	0.0865	27.5509	922	793	861	877	838	829	912	801	858	862	788	839	839	814	873	874	859	815	861	834	844	829	808	859	826	874	835	794	803	804	836	820
															1	0.0865	27.5713	850	865	878	824	812	867	861	829	820	825	839	875	786	856	891	847	861	831	810	839	858	776	856	816	846	830	794	827	799	832	846	790
															1.00278	0.0865	27.5918	836	844	852	848	836	825	907	870	888	827	835	864	848	870	797	827	849	783	866	823	856	803	837	864	873	825	872	869	794	852	833	830
															1.00556	0.0865	27.6122	828	820	833	867	851	842	894	816	826	869	802	820	847	859	848	792	826	831	844	910	818	825	858	784	882	839	808	896	799	874	840	799
															1.00833	0.0867	27.6327	857	864	813	861	812	846	820	774	855	840	849	871	936	867	838	819	811	886	878	827	852	847	831	806	867	837	848	891	895	820	798	769
															1.01111	0.0867	27.6532	899	836	902	878	825	863	873	900	818	851	818	866	841	783	844	817	806	836	850	798	841	846	844	822	843	841	817	850	840	826	836	836
															1.01389	0.0867	27.6736	853	846	895	882	773	818	816	844	854	843	855	915	839	824	855	819	878	849	835	845	821	823	826	779	833	862	869	828	789	788	833	869
															1.01667	0.0867	27.6941	875	888	812	855	847	842	873	838	851	854	872	853	756	843	856	845	896	836	851	794	844	825	823	778	819	850	891	783	833	900	856	866
															1.01944	0.0868	27.7146	829	893	861	850	855	854	825	850	817	835	787	812	886	839	856	849	823	814	880	843	852	850	833	838	877	798	834	825	809	821	823	823
															1.02222	0.0868	27.735	896	859	888	821	842	849	867	789	824	847	833	863	803	782	807	757	854	854	832	817	762	850	782	810	824	796	837	888	828	851	816	893
															1.025	0.087	27.7555	842	865	836	817	854	812	806	844	840	835	861	830	865	851	829	843	834	841	810	801	795	805	830	838	847	811	782	870	854	890	831	798
															1.02778	0.087	27.776	893	856	852	852	830	843	834	796	809	832	858	809	905	861	830	837	806	826	850	805	785	829	799	821	820	821	802	799	789	825	852	811
															1.03056	0.087	27.7964	866	853	880	810	856	848	852	854	874	832	799	837	795	801	815	871	821	804	848	851	786	812	820	826	783	868	778	857	868	804	797	775
															1.03333	0.087	27.8169	853	836	891	830	825	831	848	845	864	825	807	808	811	839	816	794	844	826	835	814	785	830	833	863	830	784	836	839	829	783	802	838
															1.03611	0.087	27.8373	880	860	863	825	847	870	838	861	813	859	877	909	900	833	854	853	819	832	880	812	890	793	834	814	801	860	832	832	878	878	814	910
															1.03889	0.087	27.8578	892	883	892	851	862	812	778	863	828	802	859	802	864	836	837	886	820	848	842	832	801	825	851	829	809	830	805	770	802	834	817	809
															1.04167	0.0871	27.8783	833	852	914	842	857	845	825	846	817	819	835	853	877	866	803	835	849	819	816	819	841	868	810	789	864	826	823	812	886	806	801	877
															1.04444	0.0871	27.8987	906	826	821	925	883	822	865	865	830	820	813	800	872	902	872	867	811	778	818	825	840	844	821	832	859	787	821	805	803	833	815	842
															1.04722	0.0873	27.9192	883	901	843	855	814	880	786	880	891	878	853	807	869	823	868	842	843	882	839	847	835	850	928	802	853	895	873	852	878	852	822	852
															1.05	0.0873	27.9397	853	887	862	876	867	889	828	797	868	833	841	901	897	828	875	852	788	881	876	819	887	805	871	833	814	824	860	800	813	845	841	791
															1.05278	0.0873	27.9601	849	868	850	866	844	854	887	841	897	839	915	791	834	846	783	817	851	843	836	787	806	861	826	814	862	850	895	835	873	802	862	865
															1.05556	0.0873	27.9806	887	886	794	858	814	826	861	877	837	857	842	842	847	886	905	865	830	885	836	887	831	830	843	807	870	829	836	798	790	854	797	764
															1.05833	0.0873	28.001	918	812	840	881	825	845	868	816	822	824	830	867	862	809	876	830	842	862	830	876	834	876	779	834	837	842	855	899	824	849	760	847
															1.06111	0.0873	28.0215	828	876	893	843	863	870	853	869	882	880	862	856	879	833	856	819	785	850	868	847	808	850	863	821	825	841	860	786	810	912	831	918
															1.06389	0.0874	28.042	947	877	875	846	846	871	888	850	867	856	859	853	899	793	836	874	880	856	870	784	859	834	837	835	898	846	850	849	810	842	851	869
															1.06667	0.0874	28.0624	918	908	917	855	864	886	851	889	858	859	865	828	854	845	841	867	840	923	826	823	872	869	806	831	872	851	878	855	910	880	828	808
															1.06944	0.0874	28.0829	898	872	892	865	911	871	837	924	877	836	861	877	883	850	839	918	829	830	821	861	822	848	877	859	802	853	840	785	815	826	880	862
															1.07222	0.0874	28.1034	892	895	858	898	863	879	884	861	831	814	916	885	924	961	876	841	811	901	855	896	858	864	840	907	890	831	872	848	916	827	877	845
															1.075	0.0876	28.1238	865	905	873	922	878	808	913	912	882	907	898	851	844	873	938	826	861	822	900	853	868	881	896	876	899	815	871	871	786	857	858	810
															1.07778	0.0876	28.1443	931	930	869	902	930	942	878	927	891	811	880	844	902	826	900	927	870	846	885	850	864	905	886	840	897	861	846	892	847	861	878	917
															1.08056	0.0876	28.1648	926	925	868	906	910	871	853	905	911	904	876	904	853	919	860	899	850	872	874	847	863	886	845	892	872	875	924	828	891	842	881	887
															1.08333	0.0877	28.1852	911	907	892	956	875	918	915	862	908	880	916	858	881	970	822	860	895	873	880	867	876	878	852	911	853	876	882	869	838	865	908	856
															1.08611	0.0877	28.2057	976	943	908	975	894	899	891	872	947	827	858	857	897	900	872	927	890	858	886	843	902	907	908	809	840	850	906	814	862	838	827	880
															1.08889	0.0877	28.2261	936	904	940	924	908	924	916	925	869	897	875	920	836	895	909	853	871	886	908	881	893	870	847	864	880	767	878	860	878	868	904	880
															1.09167	0.0877	28.2466	913	928	913	912	908	872	880	898	990	900	905	884	919	895	859	873	949	886	853	845	858	908	923	855	871	912	834	914	845	877	858	918
															1.09444	0.0879	28.2671	981	945	917	949	892	920	931	910	934	895	940	848	844	885	918	908	893	845	941	883	943	872	854	853	912	901	868	862	894	916	904	894
															1.09722	0.0879	28.2875	982	974	906	947	1006	939	954	902	901	884	864	904	940	849	868	879	885	883	844	875	894	900	911	913	901	889	889	908	917	913	949	912
															1.1	0.0879	28.308	904	916	905	957	917	967	944	858	961	862	928	945	910	905	947	883	889	877	892	861	905	939	856	877	888	890	949	955	842	881	972	920
															1.10278	0.088	28.3285	980	972	942	944	901	908	927	933	889	911	909	909	1000	885	861	886	899	885	955	872	934	970	930	942	919	910	873	933	917	944	838	892
															1.10556	0.088	28.3489	994	993	949	920	964	920	974	952	959	888	948	856	950	942	903	916	952	868	955	977	900	923	922	875	925	872	916	878	900	881	974	977
															1.10833	0.088	28.3694	990	922	944	976	949	926	951	904	961	924	895	921	923	919	915	949	912	925	913	923	908	924	909	918	926	880	940	981	883	895	883	909
															1.11111	0.088	28.3898	967	961	952	909	947	920	949	929	896	1005	967	893	990	915	884	959	947	933	939	946	936	886	896	913	939	947	902	916	865	966	901	943
															1.11389	0.088	28.4103	914	959	972	882	968	901	975	967	975	951	967	962	958	947	887	980	927	936	883	973	939	890	938	884	899	988	925	941	951	919	928	931
															1.11667	0.0882	28.4308	928	944	953	901	980	968	1020	904	1039	936	1001	960	978	920	948	923	965	961	945	915	907	923	917	945	905	895	996	911	942	998	894	951
															1.11944	0.0882	28.4512	971	1016	959	928	971	961	949	904	978	1031	953	957	968	955	1006	886	920	935	949	974	991	933	924	902	925	959	930	943	972	957	886	934
															1.12222	0.0884	28.4717	964	992	965	929	949	1003	978	945	930	1001	976	895	943	940	916	936	876	969	939	923	929	981	910	879	874	991	977	899	944	940	892	950
															1.125	0.0884	28.4921	949	937	954	926	944	1003	960	953	967	968	953	946	966	940	935	936	902	910	961	919	912	900	987	921	973	874	927	933	955	912	986	913
															1.12778	0.0884	28.5126	982	987	980	1021	979	995	969	944	917	949	956	962	898	960	994	956	885	953	970	932	972	923	912	889	920	926	889	990	941	958	996	947
															1.13056	0.0884	28.5331	984	1007	973	937	966	943	919	976	933	979	982	973	916	936	864	955	936	921	941	900	893	921	963	886	931	872	1007	937	872	919	942	945
															1.13333	0.0884	28.5535	960	918	957	969	984	941	904	960	942	854	967	964	895	964	889	910	951	883	961	892	898	925	895	902	871	943	950	933	880	939	935	881
															1.13611	0.0885	28.574	886	926	937	953	978	995	932	911	967	910	968	948	970	905	964	923	906	937	943	936	951	912	922	935	895	905	874	911	943	928	925	904
															1.13889	0.0885	28.5945	928	961	927	937	964	978	941	890	934	889	909	899	917	943	910	903	924	904	920	961	907	931	917	887	883	940	898	917	907	889	980	912
															1.14167	0.0885	28.6149	940	954	942	884	937	933	940	955	928	973	931	892	923	903	894	959	902	971	908	922	920	914	903	934	894	929	925	865	960	939	886	912
															1.14444	0.0887	28.6354	947	944	894	917	924	933	906	910	947	907	877	927	958	938	957	919	907	912	928	860	948	903	896	915	896	908	867	877	930	897	842	888
															1.14722	0.0887	28.6559	946	910	901	938	898	952	874	919	938	890	924	888	923	897	915	887	915	938	927	885	891	917	864	869	902	915	895	843	888	916	871	858
															1.15	0.0887	28.6763	933	947	904	886	955	935	916	872	903	924	871	926	890	895	903	904	890	859	891	907	945	949	900	879	907	844	895	853	884	902	918	876
															1.15278	0.0887	28.6968	967	958	908	885	935	905	881	914	918	876	849	847	915	857	914	890	894	849	921	873	915	916	837	905	882	904	879	890	880	922	894	871
															1.15556	0.0888	28.7172	858	906	873	886	880	911	950	916	870	881	861	922	918	882	886	911	888	911	846	875	874	903	879	876	886	848	914	848	897	957	808	867
															1.15833	0.0887	28.7377	880	890	855	918	929	896	915	859	879	886	877	889	877	850	835	873	912	831	868	851	892	845	847	898	833	864	915	913	859	931	881	928
															1.16111	0.0888	28.7582	936	928	909	873	903	900	880	904	866	860	841	889	859	908	886	882	847	848	862	867	938	870	828	810	902	854	898	872	900	902	849	848
															1.16389	0.0888	28.7786	903	857	878	897	854	853	833	859	862	866	858	850	848	882	849	845	838	853	894	899	849	830	895	852	893	808	864	831	834	879	856	806
															1.16667	0.0888	28.7991	828	909	895	851	810	858	857	849	835	869	870	865	847	852	826	872	832	878	847	869	852	816	820	838	841	832	824	833	839	855	868	804
															1.16944	0.0888	28.8196	885	832	892	883	833	846	842	853	895	870	886	846	859	887	792	921	866	849	867	827	826	857	907	810	899	819	839	835	857	840	859	849
															1.17222	0.089	28.84	832	905	854	851	886	830	879	908	876	850	872	829	864	806	821	826	818	831	862	859	831	809	853	834	835	795	811	844	856	797	852	825
															1.175	0.089	28.8605	850	899	883	874	810	916	848	845	824	809	832	810	858	803	837	834	833	809	809	788	828	833	856	787	847	851	782	823	832	840	843	819
															1.17778	0.089	28.8809	851	863	845	864	914	827	810	780	924	846	856	851	843	874	876	833	865	852	782	776	860	798	800	822	818	817	799	848	865	879	868	835
															1.18056	0.0891	28.9014	856	853	857	841	832	917	851	856	897	841	836	807	792	831	832	835	819	791	797	824	801	876	776	809	856	785	804	886	779	812	828	900
															1.18333	0.0891	28.9219	869	798	817	825	847	864	808	812	741	874	812	891	868	835	776	759	774	770	793	787	837	826	851	844	808	769	818	756	812	811	770	826
															1.18611	0.0891	28.9423	851	820	808	831	909	821	841	890	842	842	856	889	829	810	805	804	799	801	838	804	761	831	808	762	814	796	769	819	766	764	841	807
															1.18889	0.0891	28.9628	856	815	794	824	827	787	810	837	812	845	851	804	810	804	844	787	833	792	800	782	801	805	801	813	821	818	868	843	849	804	820	737
															1.19167	0.0891	28.9833	884	834	812	772	809	806	766	812	777	832	828	836	856	845	794	830	797	784	823	787	791	778	810	835	783	764	802	757	792	833	770	840
															1.19444	0.0893	29.0037	860	835	804	843	831	773	811	830	806	850	858	798	843	757	791	833	866	811	838	831	846	822	825	732	747	786	761	781	880	787	762	811
															1.19722	0.0893	29.0242	852	832	834	822	845	821	810	832	795	781	769	797	827	836	818	821	788	849	821	775	818	845	750	771	811	799	855	772	769	840	797	804
															1.2	0.0893	29.0447	814	862	771	795	789	859	795	799	830	869	816	831	784	823	799	804	757	750	744	783	783	780	767	800	805	806	853	823	814	853	782	825
															1.20278	0.0893	29.0651	826	800	845	824	805	814	776	797	773	838	837	875	779	870	837	763	807	758	809	782	741	803	789	852	832	802	805	790	786	758	772	822
															1.20556	0.0893	29.0856	862	841	869	821	814	760	817	789	816	747	811	822	803	804	808	779	798	833	764	755	807	810	792	774	786	777	782	755	803	814	785	778
															1.20833	0.0894	29.106	824	814	833	876	792	793	808	799	873	782	835	768	783	804	794	777	833	761	840	785	807	741	786	738	833	762	853	822	775	777	823	824
															1.21111	0.0894	29.1265	823	842	847	866	776	792	795	775	773	830	785	867	816	833	803	798	788	756	806	811	869	768	798	782	775	818	759	771	782	822	780	816
															1.21389	0.0894	29.147	841	785	807	823	816	783	783	793	807	783	814	777	782	792	792	816	839	778	804	823	784	764	772	793	802	784	739	859	781	831	760	803
															1.21667	0.0896	29.1674	792	832	813	814	799	802	814	790	808	803	755	832	771	740	756	788	757	739	785	808	803	809	802	799	738	739	779	719	800	810	776	797
															1.21944	0.0896	29.1879	773	817	837	810	837	826	825	816	779	803	847	846	788	737	852	793	802	739	791	764	800	756	791	788	763	780	770	725	727	803	767	799
															1.22222	0.0896	29.2083	798	808	787	829	802	803	806	805	806	792	788	787	756	771	800	768	741	773	791	791	773	757	782	801	801	808	788	758	799	722	776	809
															1.225	0.0894	29.2288	792	774	807	770	830	808	800	779	726	817	845	805	857	791	745	796	847	780	828	808	801	813	801	778	807	725	807	807	797	770	761	739
															1.22778	0.0896	29.2493	844	806	829	815	815	772	753	804	798	757	739	837	798	805	766	773	771	774	748	791	751	747	760	792	755	825	796	735	789	801	762	817
															1.23056	0.0898	29.2697	829	765	781	820	773	790	820	778	818	744	842	788	785	791	815	795	780	770	812	768	747	777	762	759	783	756	725	802	781	814	762	807
															1.23333	0.0898	29.2902	826	859	807	821	779	826	829	800	755	797	787	814	733	800	789	769	783	792	859	748	775	764	784	733	798	808	751	776	763	777	779	750
															1.23611	0.0898	29.3107	805	831	829	778	793	796	816	804	818	831	817	798	806	760	768	766	785	771	754	783	766	773	775	787	754	805	737	794	764	806	740	778
															1.23889	0.0898	29.3311	825	851	834	878	752	799	808	795	785	788	821	799	801	731	805	816	772	795	795	820	766	800	795	747	803	773	745	813	794	758	829	772
															1.24167	0.0899	29.3516	820	770	755	829	799	776	786	757	812	796	792	773	782	749	800	762	735	785	725	785	773	770	805	741	821	826	764	773	835	783	739	765
															1.24444	0.0899	29.3721	794	845	772	780	754	820	821	780	799	791	784	835	802	808	841	812	750	821	764	772	756	816	803	761	790	803	788	760	780	777	766	821
															1.24722	0.0899	29.3925	869	791	780	802	777	854	807	777	811	796	743	752	767	848	805	735	803	778	755	799	784	755	768	742	736	803	767	792	793	764	759	817
															1.25	0.0899	29.413	768	793	813	825	803	802	852	805	795	782	816	747	789	829	794	732	787	721	833	746	784	742	753	761	762	789	755	753	829	796	762	761
															1.25278	0.0901	29.4334	824	812	802	804	769	782	761	781	759	825	744	774	767	746	770	727	791	814	725	795	802	781	758	738	780	774	805	764	756	745	754	790
															1.25556	0.0901	29.4539	800	811	811	768	847	827	804	823	759	794	788	765	765	800	784	798	839	743	779	730	791	768	782	771	785	764	778	800	764	737	781	792
															1.25833	0.0901	29.4744	839	822	809	820	844	823	800	782	786	802	785	793	794	742	785	754	720	722	710	790	767	741	816	772	801	769	785	736	774	795	778	749
															1.26111	0.0901	29.4948	849	819	788	774	826	790	803	804	785	805	781	749	800	731	777	814	751	747	706	808	748	745	801	786	771	741	772	806	729	796	757	762
															1.26389	0.0901	29.5153	804	794	798	869	744	795	792	743	758	843	793	795	838	808	813	793	814	752	774	762	793	771	757	725	764	766	787	794	820	702	808	779
															1.26667	0.0902	29.5358	824	805	753	859	747	808	824	740	765	740	748	771	743	809	786	761	719	775	764	790	726	774	773	735	757	754	766	761	770	718	797	765
															1.26944	0.0902	29.5562	848	789	765	811	825	834	741	753	785	788	823	759	736	798	746	781	800	802	806	743	773	799	711	745	782	767	743	771	795	793	775	820
															1.27222	0.0902	29.5767	798	788	769	792	758	813	815	788	747	822	783	783	794	779	807	785	808	818	764	795	775	774	773	746	764	736	777	782	687	726	776	764
															1.275	0.0902	29.5971	781	799	818	797	784	785	782	758	744	753	824	812	755	815	809	753	790	743	785	831	731	711	721	750	780	812	725	723	759	736	824	759
															1.27778	0.0904	29.6176	784	811	810	790	810	818	779	758	744	789	753	796	789	801	820	791	796	806	752	740	786	782	755	763	788	725	776	775	759	792	741	794
															1.28056	0.0904	29.6381	821	794	776	830	749	803	805	796	783	832	791	760	762	800	778	785	789	779	830	814	802	740	772	778	745	767	760	711	808	813	752	854
															1.28333	0.0902	29.6585	812	781	822	740	800	725	788	841	797	773	800	772	759	781	787	776	813	754	796	851	805	776	759	738	790	749	776	811	746	757	793	782
															1.28611	0.0904	29.679	800	824	783	785	807	789	782	802	770	798	848	734	794	770	820	764	783	777	739	760	771	819	779	789	717	807	787	768	715	736	761	776
															1.28889	0.0904	29.6995	802	801	781	822	737	725	793	805	743	771	771	748	732	768	766	758	762	746	772	800	803	780	759	736	783	775	800	823	755	785	760	749
															1.29167	0.0904	29.7199	792	767	805	808	797	801	818	779	742	782	765	790	796	734	746	788	781	766	771	778	783	801	782	707	781	794	781	775	783	797	795	800
															1.29444	0.0904	29.7404	831	772	799	833	776	768	793	784	781	757	731	758	760	805	776	766	761	742	782	776	745	750	772	734	788	768	752	794	734	766	772	755
															1.29722	0.0905	29.7609	814	748	814	758	731	778	750	786	808	787	798	748	825	763	751	782	827	756	727	797	824	761	763	743	793	737	773	763	733	749	799	758
															1.3	0.0905	29.7813	804	822	782	817	777	761	758	793	759	802	744	779	735	813	822	784	743	749	756	754	805	861	765	814	735	747	798	734	778	778	794	780
															1.30278	0.0905	29.8018	798	799	860	781	790	804	792	792	784	780	773	783	791	780	759	757	768	766	787	769	752	732	787	783	791	778	773	752	713	790	775	730
															1.30556	0.0905	29.8222	790	805	749	803	826	792	743	824	821	809	774	761	801	792	758	807	803	821	810	798	796	746	772	741	754	778	747	806	737	742	781	805
															1.30833	0.0907	29.8427	831	779	789	850	814	797	809	818	757	724	770	803	778	805	754	806	730	741	754	816	745	792	781	727	796	755	820	747	798	782	769	809
															1.31111	0.0905	29.8632	809	788	826	779	790	817	783	783	795	772	801	762	793	714	809	741	836	786	767	807	768	811	811	811	783	715	789	820	757	710	768	765
															1.31389	0.0907	29.8836	817	773	803	793	826	766	775	808	803	787	767	766	775	820	784	741	844	713	777	765	763	770	830	750	800	758	784	813	747	741	756	783
															1.31667	0.0907	29.9041	805	808	798	788	777	789	832	788	797	746	800	782	756	774	758	751	774	782	782	809	792	741	775	729	745	720	746	825	783	764	803	791
															1.31944	0.0907	29.9245	799	806	731	846	813	803	835	744	768	826	819	791	776	796	797	812	797	764	738	760	762	765	792	718	764	775	807	729	731	747	768	723
															1.32222	0.0907	29.945	804	833	745	793	790	738	811	808	791	780	781	767	804	844	835	727	786	799	782	762	743	741	749	726	732	777	722	784	800	769	774	769
															1.325	0.0908	29.9655	791	800	811	821	787	816	794	744	808	795	749	799	790	739	811	739	747	750	802	786	777	797	704	820	811	835	795	773	779	754	784	767
															1.32778	0.0908	29.9859	813	852	754	770	801	787	818	816	831	750	784	808	805	783	786	777	764	783	770	799	765	738	755	768	737	746	783	775	803	754	743	796
															1.33056	0.0908	30.0064	816	746	806	793	820	736	800	761	805	760	782	736	789	751	832	823	750	775	771	762	780	793	829	780	765	762	741	764	777	772	774	785
															1.33333	0.0908	30.0269	785	774	779	858	801	836	715	767	779	790	727	732	820	789	784	823	758	773	815	757	766	740	772	783	744	787	773	793	751	790	790	820
															1.33611	0.0908	30.0473	818	786	787	781	834	770	831	786	744	796	764	784	746	783	796	784	717	794	744	762	783	761	771	755	805	784	752	792	741	754	724	770
															1.33889	0.0908	30.0678	803	806	738	799	808	809	796	759	770	764	772	766	723	796	812	806	782	727	792	747	753	760	776	778	730	728	690	725	779	796	754	722
															1.34167	0.091	30.0882	894	814	789	784	764	861	771	744	761	779	787	766	744	803	720	768	739	806	790	791	733	787	746	778	793	739	644	783	766	805	766	766
															1.34444	0.091	30.1087	815	808	801	769	695	771	835	818	777	778	804	793	805	788	789	731	816	761	753	751	723	711	799	753	727	728	754	741	685	765	735	716
															1.34722	0.091	30.1292	850	803	759	780	800	770	747	794	720	787	778	787	746	783	785	747	715	770	788	794	772	737	712	765	727	706	744	803	731	766	791	761
															1.35	0.091	30.1496	748	797	821	812	763	772	756	802	797	758	783	785	767	798	767	775	731	809	783	723	795	758	777	758	782	842	770	806	798	768	748	769
															1.35278	0.0911	30.1701	837	769	816	793	768	758	790	751	786	759	740	741	724	726	786	756	752	702	774	784	734	760	730	761	771	744	796	725	728	775	729	756
															1.35556	0.091	30.1906	784	814	800	811	792	772	776	769	739	768	772	755	795	763	799	756	735	761	758	756	800	762	784	766	751	730	751	741	763	779	776	805
															1.35833	0.0911	30.211	736	810	776	786	727	734	765	785	752	763	740	787	749	717	750	794	746	770	753	749	740	784	748	743	724	746	772	758	683	745	751	780
															1.36111	0.0913	30.2315	787	856	821	745	734	743	824	723	786	758	756	740	767	762	771	738	761	717	711	741	764	804	753	741	770	715	753	730	741	753	778	790
															1.36389	0.0913	30.252	763	806	753	753	752	776	774	782	818	794	737	788	704	792	742	742	714	755	755	743	823	706	781	748	761	737	718	775	785	754	768	771
															1.36667	0.0913	30.2724	731	832	807	828	765	770	750	740	736	789	794	795	749	754	741	798	777	765	787	766	756	718	742	752	761	796	740	758	742	785	779	732
															1.36944	0.0913	30.2929	836	785	762	792	795	739	789	821	804	816	750	794	778	798	712	781	767	754	746	769	737	752	734	728	769	744	703	718	786	736	739	771
															1.37222	0.0913	30.3133	846	771	820	788	785	804	811	761	714	775	739	721	740	790	780	739	798	736	760	721	746	771	757	718	727	734	743	727	753	679	720	744
															1.375	0.0913	30.3338	786	773	810	766	741	778	749	774	792	703	808	741	742	767	809	727	763	753	709	740	779	707	747	733	760	779	713	773	758	728	762	737
															1.37778	0.0915	30.3543	743	818	762	762	765	762	717	725	751	725	767	751	721	767	716	751	740	723	756	778	703	736	774	721	764	778	777	734	751	744	763	719
															1.38056	0.0915	30.3747	765	764	793	809	781	771	723	741	764	744	725	739	765	786	749	764	706	800	726	727	770	741	739	704	739	683	713	747	754	731	710	707
															1.38333	0.0915	30.3952	826	725	767	747	748	764	758	684	787	778	739	805	794	806	794	698	762	753	772	756	739	758	710	733	778	741	743	764	747	692	765	777
															1.38611	0.0915	30.4156	763	766	790	793	714	729	705	748	791	790	782	703	749	714	734	744	799	716	769	746	775	722	758	712	793	756	782	792	746	763	756	787
															1.38889	0.0915	30.4361	817	804	780	758	727	769	802	813	742	748	776	759	748	766	694	739	758	744	795	710	730	775	770	737	722	723	716	761	752	751	760	729
															1.39167	0.0915	30.4566	754	765	765	786	761	748	729	799	834	796	751	761	784	796	748	734	761	753	786	790	762	701	757	709	776	719	756	749	749	769	735	721
															1.39444	0.0916	30.477	779	787	734	778	783	726	746	730	754	755	746	732	741	781	698	735	695	801	654	762	730	773	698	730	751	754	728	728	743	796	741	793
															1.39722	0.0916	30.4975	726	773	811	770	744	779	725	740	735	829	766	706	727	771	792	753	717	755	761	735	726	792	782	745	736	758	714	761	765	767	698	768
															1.4	0.0916	30.518	782	824	769	789	738	773	771	777	730	780	730	755	716	726	746	758	774	762	742	760	774	772	732	749	730	746	748	748	723	760	712	772
															1.40278	0.0916	30.5384	769	803	771	778	784	794	799	758	735	779	787	771	741	802	786	751	746	735	749	701	704	766	748	768	744	745	743	752	723	702	769	749
															1.40556	0.0918	30.5589	761	815	844	744	782	775	719	760	733	774	748	762	813	737	725	721	753	723	759	735	765	720	764	729	719	816	758	704	710	770	746	740
															1.40833	0.0916	30.5794	814	770	795	818	757	776	768	746	780	763	744	743	735	731	735	799	743	739	763	708	776	738	760	718	765	761	686	728	775	775	775	739
															1.41111	0.0918	30.5998	834	818	739	821	737	744	718	824	809	756	764	754	730	758	755	736	745	709	728	737	699	756	765	745	702	769	760	745	718	703	706	726
															1.41389	0.0918	30.6203	757	807	778	786	724	752	734	764	765	742	757	840	760	776	757	782	727	747	775	762	767	731	747	792	704	732	753	773	745	725	731	733
															1.41667	0.0918	30.6407	802	763	790	820	768	786	702	737	737	779	803	740	752	734	749	757	730	798	758	744	754	742	730	726	739	710	734	763	701	762	742	775
															1.41944	0.0918	30.6612	851	742	838	784	770	745	790	750	765	790	798	781	763	734	754	760	795	751	689	729	790	734	757	734	737	764	779	746	736	743	785	780
															1.42222	0.0919	30.6817	812	787	800	717	762	751	768	772	812	765	724	781	752	764	764	796	730	716	748	821	715	717	694	786	708	728	704	764	706	742	751	718
															1.425	0.0918	30.7021	780	788	739	768	815	769	776	744	740	762	721	755	808	769	755	755	756	726	695	771	780	729	734	687	717	696	712	750	756	729	740	735
															1.42778	0.0919	30.7226	822	777	764	816	746	748	725	806	731	719	715	707	783	753	696	761	714	739	739	752	688	728	736	770	711	740	716	732	743	787	725	722
															1.43056	0.0919	30.7431	775	773	791	704	756	729	718	745	759	769	726	783	728	756	743	686	720	712	730	719	749	738	724	766	770	762	710	754	749	738	720	765
															1.43333	0.0919	30.7635	724	752	787	775	726	811	761	734	731	804	738	753	759	759	766	762	767	713	717	742	779	742	745	700	725	760	760	731	719	699	758	785
															1.43611	0.0919	30.784	728	748	782	752	794	731	776	745	775	745	748	778	759	694	761	752	736	746	755	777	752	741	775	783	755	728	699	712	723	728	705	719
															1.43889	0.0921	30.8044	751	761	750	765	757	717	780	762	753	759	769	788	759	731	752	767	714	748	719	813	717	733	741	748	746	781	721	767	752	771	719	744
															1.44167	0.0919	30.8249	820	774	738	737	771	762	720	752	752	734	763	747	726	705	767	779	751	743	766	754	745	771	823	750	699	749	743	709	712	718	762	748
															1.44444	0.0921	30.8454	785	715	765	767	738	805	779	735	727	757	735	724	766	757	746	754	731	757	693	714	761	780	785	732	713	726	738	717	725	759	729	760
															1.44722	0.0921	30.8658	735	761	757	757	741	747	764	779	758	770	764	752	741	741	776	715	771	712	758	761	746	758	742	751	781	708	738	722	735	763	727	762
															1.45	0.0921	30.8863	755	801	778	753	766	774	793	795	729	793	732	759	769	696	728	761	801	708	741	685	716	763	744	746	765	742	795	748	702	723	725	741
															1.45278	0.0921	30.9068	763	803	754	732	735	789	763	791	733	756	727	759	724	706	709	745	717	744	759	762	804	759	703	741	712	731	716	709	706	758	723	759
															1.45556	0.0922	30.9272	802	757	752	763	751	810	722	741	751	808	779	782	740	728	759	743	771	728	739	714	731	754	722	678	759	738	756	722	678	696	723	744
															1.45833	0.0922	30.9477	742	794	766	756	749	789	790	751	737	767	744	770	755	794	737	740	757	775	718	817	776	782	719	688	724	734	697	747	743	734	756	707
															1.46111	0.0922	30.9682	806	831	784	785	784	745	779	752	726	723	766	758	724	780	743	751	827	721	741	703	829	736	715	755	740	690	783	772	691	787	784	700
															1.46389	0.0922	30.9886	766	784	758	741	747	751	684	790	747	763	719	752	755	762	763	771	673	788	768	764	730	746	735	783	690	754	673	763	697	745	752	700
															1.46667	0.0922	31.0091	778	780	772	735	752	778	771	740	742	738	728	740	770	746	739	724	791	701	681	721	767	722	748	746	748	733	717	770	733	723	719	756
															1.46944	0.0922	31.0295	788	701	745	776	751	717	764	757	762	726	702	707	757	750	736	741	760	708	743	735	736	712	710	724	777	720	742	777	759	719	738	743
															1.47222	0.0922	31.05	738	778	766	767	863	761	713	753	667	756	798	748	783	769	745	727	738	734	662	776	756	723	714	756	738	724	790	706	750	732	715	784
															1.475	0.0922	31.0705	777	770	773	759	714	744	760	755	707	762	746	703	743	753	753	697	772	722	714	729	714	735	739	738	721	737	720	789	757	753	714	684
															1.47778	0.0924	31.0909	785	749	799	793	823	762	739	723	742	779	757	746	768	734	781	728	757	666	737	745	721	812	730	743	667	744	761	771	764	721	761	749
															1.48056	0.0924	31.1114	752	768	801	735	738	810	715	762	768	768	805	735	757	772	779	777	740	765	778	771	749	752	721	703	760	737	742	710	731	730	726	752
															1.48333	0.0924	31.1319	721	754	799	734	737	772	752	806	735	758	784	739	699	772	730	771	748	734	752	734	740	730	743	696	726	715	779	751	774	745	751	767
															1.48611	0.0924	31.1523	808	759	773	748	766	771	748	745	757	762	702	753	743	761	746	735	725	741	765	761	719	730	776	755	716	727	719	733	682	758	745	752
															1.48889	0.0924	31.1728	744	776	721	725	752	764	806	749	786	756	714	723	762	783	748	700	749	776	736	741	731	741	748	709	739	766	720	764	764	749	780	706
															1.49167	0.0924	31.1932	787	748	783	780	777	758	766	747	820	748	797	758	759	799	781	758	771	741	720	757	733	820	768	726	731	736	782	744	792	730	688	735
															1.49444	0.0924	31.2137	777	774	754	776	753	788	750	757	754	756	757	774	706	724	732	841	764	710	758	794	737	736	745	697	740	756	744	741	752	715	722	727
															1.49722	0.0925	31.2342	798	732	773	761	792	808	713	753	714	768	782	751	747	760	749	705	724	726	736	761	761	733	759	764	712	774	724	734	752	731	765	758
															1.5	0.0925	31.2546	748	772	774	787	790	784	733	711	722	798	737	756	767	720	738	717	703	749	732	717	753	689	728	776	789	748	701	774	727	719	804	773
															1.50278	0.0927	31.2751	817	774	773	753	790	817	780	702	731	767	785	758	757	733	755	709	799	779	755	768	703	659	740	725	763	746	747	761	732	759	779	753
															1.50556	0.0925	31.2955	763	761	751	756	749	747	779	716	750	758	761	771	771	779	768	740	746	780	721	705	745	721	712	759	724	725	757	808	776	697	749	744
															1.50833	0.0927	31.316	767	733	716	759	743	759	755	718	793	714	767	716	770	754	845	756	701	748	737	751	700	725	749	706	720	706	772	731	790	742	796	758
															1.51111	0.0927	31.3365	792	847	745	742	769	830	756	748	747	799	818	803	741	735	728	751	726	727	747	705	716	733	724	785	745	687	750	746	751	712	739	746
															1.51389	0.0927	31.3569	766	793	769	806	786	823	761	747	765	759	716	775	738	710	749	712	702	738	727	735	793	756	711	720	706	753	763	766	748	728	795	719
															1.51667	0.0929	31.3774	739	761	749	743	744	786	757	763	780	785	776	766	792	693	796	738	795	761	717	760	728	726	742	742	706	738	771	775	754	712	702	724
															1.51944	0.0929	31.3979	741	775	770	750	783	776	727	780	712	795	753	760	744	771	682	752	696	724	767	764	724	767	707	716	738	774	751	724	754	710	716	697
															1.52222	0.0929	31.4183	781	754	786	739	729	729	772	782	738	789	732	724	828	783	788	775	766	744	742	701	750	710	770	778	760	686	742	764	730	744	738	723
															1.525	0.0929	31.4388	751	745	747	774	732	797	752	752	724	765	773	759	735	726	781	752	725	764	739	736	745	744	719	738	745	711	752	727	735	740	712	729
															1.52778	0.0929	31.4593	784	739	769	792	765	767	716	790	752	777	779	757	766	749	722	742	759	725	748	705	742	710	758	738	746	719	753	734	716	735	801	749
															1.53056	0.0929	31.4797	769	756	751	752	761	781	744	726	767	719	705	774	692	743	777	769	739	755	727	706	747	708	759	703	715	765	765	744	718	731	731	687
															1.53333	0.0929	31.5002	772	741	815	767	781	711	747	770	749	709	718	748	728	740	757	768	756	749	760	725	742	704	788	697	754	733	739	754	730	780	686	759
															1.53611	0.093	31.5206	758	774	774	767	759	773	740	712	692	755	783	697	776	703	732	785	731	730	707	759	755	703	740	720	772	701	742	737	719	717	773	730
															1.53889	0.093	31.5411	803	774	722	752	753	779	730	762	752	737	807	754	736	775	757	746	754	730	700	708	707	719	720	722	726	724	679	742	707	720	707	722
															1.54167	0.093	31.5616	733	761	762	776	730	787	707	769	769	748	743	790	716	753	765	758	732	749	711	696	779	740	714	714	729	756	672	729	712	732	698	752
															1.54444	0.093	31.582	726	744	773	777	760	747	750	747	720	746	765	746	743	763	770	695	716	759	744	746	727	735	727	733	747	767	677	727	740	737	706	715
															1.54722	0.093	31.6025	785	753	767	739	743	722	660	757	696	750	677	733	735	782	743	713	726	696	768	760	728	703	727	725	720	712	743	736	743	769	762	694
															1.55	0.0932	31.623	780	773	763	742	718	780	749	762	710	727	754	779	756	697	755	769	759	695	771	750	718	730	706	717	668	766	744	805	750	751	684	729
															1.55278	0.0932	31.6434	741	780	801	714	735	725	730	757	688	734	777	725	694	703	787	705	759	739	737	770	736	738	778	719	718	707	715	734	738	722	723	733
															1.55556	0.0932	31.6639	746	777	760	708	743	774	739	710	721	742	725	718	769	771	718	780	747	737	748	774	676	757	769	744	674	727	706	741	686	758	743	702
															1.55833	0.0932	31.6843	744	780	761	723	746	751	757	737	749	759	746	740	736	734	760	778	702	729	718	753	691	736	764	684	726	704	740	753	773	751	703	758
															1.56111	0.0932	31.7048	726	772	730	742	779	746	756	756	718	734	732	703	657	767	747	753	724	731	764	734	763	716	738	728	760	741	734	759	730	733	735	767
															1.56389	0.0933	31.7253	787	769	770	782	714	784	688	738	743	752	753	708	750	738	762	734	758	721	760	777	715	726	747	705	704	715	662	699	757	732	738	731
															1.56667	0.0933	31.7457	777	729	767	777	720	694	773	745	740	717	701	722	767	713	733	726	732	736	747	709	728	711	723	765	763	725	732	772	723	683	744	740
															1.56944	0.0933	31.7662	784	719	742	794	793	768	737	760	746	801	724	721	736	692	739	711	758	757	779	691	701	684	761	735	707	713	724	680	749	719	715	778
															1.57222	0.0933	31.7867	707	794	740	737	705	772	723	733	705	750	716	754	695	756	790	739	717	741	690	774	730	776	737	737	736	713	742	710	703	714	701	708
															1.575	0.0935	31.8071	745	753	737	737	764	728	752	701	722	770	755	774	772	718	765	766	718	739	765	743	711	762	694	764	727	734	767	719	714	697	770	692
															1.57778	0.0935	31.8276	728	741	772	771	759	782	739	758	725	733	775	758	708	731	750	698	739	746	708	730	787	706	729	723	712	729	735	718	731	729	731	754
															1.58056	0.0935	31.8481	761	775	780	748	764	755	749	756	766	709	730	759	750	728	760	757	735	723	744	671	732	785	785	731	699	702	691	744	740	754	724	730
															1.58333	0.0935	31.8685	744	730	746	765	747	735	763	732	726	728	732	729	718	753	727	776	695	735	702	722	722	729	755	752	710	699	762	750	707	711	704	763
															1.58611	0.0935	31.889	713	744	779	746	725	752	692	753	699	720	741	713	744	757	785	751	784	678	737	740	678	751	785	723	712	705	731	745	718	698	766	772
															1.58889	0.0935	31.9094	785	715	758	777	768	738	753	765	725	781	719	721	673	743	755	736	738	780	731	727	773	745	736	774	765	753	732	717	731	695	721	739
															1.59167	0.0935	31.9299	724	734	745	739	762	770	736	745	747	745	766	757	734	766	769	769	722	740	691	730	742	725	746	714	679	698	755	713	722	699	769	747
															1.59444	0.0936	31.9504	734	731	728	725	747	750	684	748	708	756	747	763	733	789	739	731	709	722	723	710	711	719	755	706	721	708	689	726	706	690	744	742
															1.59722	0.0936	31.9708	689	783	784	782	761	720	746	756	759	736	781	701	721	733	706	751	710	715	738	760	764	710	747	764	739	734	720	727	744	731	745	723
															1.6	0.0936	31.9913	756	786	688	711	727	773	717	677	740	757	784	758	722	724	764	787	724	755	726	753	745	698	722	729	670	687	742	709	783	759	749	729
															1.60278	0.0936	32.0117	788	807	787	766	755	755	736	734	683	716	735	725	736	738	764	765	692	729	703	755	731	722	769	704	717	708	726	745	764	724	736	744
															1.60556	0.0938	32.0322	753	720	775	753	696	772	715	729	723	780	725	755	752	821	706	703	778	695	710	721	703	734	779	730	728	720	676	735	753	754	709	719
															1.60833	0.0938	32.0527	732	797	772	854	754	749	787	778	719	748	723	802	686	758	747	733	737	744	714	743	742	740	694	715	736	752	739	713	701	772	726	705
															1.61111	0.0939	32.0731	756	781	794	784	740	779	752	774	761	736	693	738	736	742	743	757	710	755	720	770	696	737	735	720	695	766	722	719	711	731	789	714
															1.61389	0.0938	32.0936	736	733	728	698	738	768	692	790	733	792	698	738	774	718	753	688	734	703	707	736	742	719	748	710	709	704	695	731	759	729	707	716
															1.61667	0.0938	32.1141	765	720	772	726	745	741	744	741	752	737	772	714	737	757	726	692	750	740	735	760	694	706	759	794	735	729	724	670	757	710	694	756
															1.61944	0.0939	32.1345	785	756	732	764	748	754	759	784	730	748	710	709	766	670	706	654	736	793	742	716	744	732	737	720	708	709	762	685	665	719	691	756
															1.62222	0.0938	32.155	742	770	806	778	743	746	766	755	756	791	773	703	748	706	709	722	716	766	737	685	710	737	734	672	704	742	671	722	679	769	726	708
															1.625	0.0939	32.1754	757	774	746	730	747	700	697	742	762	802	751	727	785	738	724	695	731	762	694	733	752	696	735	744	734	716	715	698	762	711	717	720
															1.62778	0.0939	32.1959	734	773	754	724	757	764	720	748	756	748	735	757	699	758	769	757	710	669	756	718	745	721	723	726	720	691	684	757	749	701	755	699
															1.63056	0.0939	32.2164	788	792	805	752	738	741	727	757	722	714	705	760	734	763	769	781	703	715	766	766	718	682	736	714	721	721	734	727	763	698	756	682
															1.63333	0.0939	32.2368	746	684	737	748	710	777	728	785	760	763	741	718	713	749	753	759	731	753	693	712	758	727	739	729	738	719	794	716	712	733	716	723
															1.63611	0.0941	32.2573	742	752	756	751	777	694	732	710	766	755	742	755	722	770	724	682	771	765	698	747	693	727	751	763	693	723	736	737	749	685	746	689
															1.63889	0.0941	32.2778	826	705	785	729	744	751	735	756	697	731	739	721	750	714	727	734	751	725	719	762	705	729	799	753	754	730	716	710	718	725	693	694
															1.64167	0.0941	32.2982	742	795	812	735	763	719	746	723	713	758	783	772	753	761	765	767	677	726	750	737	753	719	754	728	715	741	715	802	782	694	757	700
															1.64444	0.0941	32.3187	724	726	756	705	695	732	727	715	696	752	728	742	766	744	723	833	741	703	692	765	701	730	693	686	749	712	711	691	699	691	726	704
															1.64722	0.0941	32.3392	744	740	740	751	773	696	719	754	760	705	686	721	736	730	710	707	734	762	774	726	757	699	723	675	691	727	712	737	718	699	768	764
															1.65	0.0942	32.3596	717	771	791	748	745	730	745	747	694	739	759	763	775	720	720	692	715	743	729	749	772	714	724	746	689	747	727	760	697	704	719	709
															1.65278	0.0941	32.3801	768	742	676	714	717	697	702	718	696	768	667	733	711	693	712	709	691	773	707	725	753	736	766	781	730	688	713	688	743	727	699	707
															1.65556	0.0942	32.4005	769	733	773	740	707	745	723	761	784	717	728	753	772	676	749	720	753	811	729	734	732	731	706	707	704	666	732	706	702	751	714	685
															1.65833	0.0942	32.421	816	765	764	758	704	747	728	749	728	704	701	751	727	753	740	767	767	692	723	742	736	691	756	730	717	732	711	694	716	752	694	708
															1.66111	0.0942	32.4415	772	748	775	757	731	703	766	755	702	740	660	761	745	703	742	695	741	753	699	715	702	739	736	723	665	701	696	710	744	703	772	746
															1.66389	0.0944	32.4619	727	767	734	742	791	733	751	729	754	745	675	764	728	750	775	725	701	709	685	705	737	718	717	681	720	686	717	733	708	724	696	701
															1.66667	0.0944	32.4824	754	725	713	690	762	781	753	752	750	714	773	771	746	715	737	726	757	752	721	731	739	744	695	705	733	701	714	695	724	711	734	744
															1.66944	0.0944	32.5029	747	750	738	735	732	756	764	758	726	710	748	779	751	687	721	777	730	727	727	715	733	677	685	728	746	706	709	662	664	683	670	720
															1.67222	0.0944	32.5233	753	739	772	727	729	740	705	692	728	707	703	751	703	732	720	782	730	670	733	749	702	740	702	700	732	750	703	702	676	711	689	743
															1.675	0.0944	32.5438	705	735	715	767	759	761	736	766	732	696	767	729	762	720	766	721	752	688	738	746	684	683	712	732	694	717	712	723	725	777	734	770
															1.67778	0.0946	32.5643	726	766	699	702	706	695	767	722	708	687	737	769	680	708	721	779	723	755	686	717	723	740	727	738	719	756	727	741	658	763	720	695
															1.68056	0.0946	32.5847	760	747	676	738	744	782	719	724	706	718	703	742	711	711	691	772	708	730	712	696	690	724	697	708	695	741	712	631	717	744	733	700
															1.68333	0.0946	32.6052	771	766	739	700	732	703	743	714	747	713	723	684	715	748	674	726	703	746	772	716	712	743	734	768	734	672	740	706	747	755	698	726
															1.68611	0.0946	32.6256	746	717	747	750	743	708	699	760	710	790	753	680	751	710	749	687	746	737	710	737	673	725	709	711	680	704	747	714	721	758	786	710
															1.68889	0.0946	32.6461	703	752	806	727	762	727	692	759	755	701	720	756	736	747	717	703	760	742	711	696	733	730	715	726	717	723	719	724	732	774	746	728
															1.69167	0.0947	32.6666	697	766	763	710	717	707	767	822	721	774	769	728	763	728	714	744	712	726	709	699	707	705	723	781	676	694	715	718	728	736	686	678
															1.69444	0.0947	32.687	682	754	737	733	706	734	727	757	796	762	742	721	730	738	706	762	740	724	700	692	728	697	744	723	730	696	745	700	686	682	749	736
															1.69722	0.0947	32.7075	770	709	744	679	737	764	728	738	715	687	746	688	757	743	695	746	722	713	714	739	652	722	766	735	709	727	699	740	709	719	716	735
															1.7	0.0947	32.7279	738	778	715	715	744	731	760	727	740	712	735	687	731	713	677	718	723	710	728	735	736	744	727	735	710	746	675	761	720	707	702	731
															1.70278	0.0947	32.7484	750	760	782	746	720	738	767	732	773	724	702	720	738	697	715	758	737	674	717	736	702	762	719	755	687	681	692	761	683	676	746	670
															1.70556	0.0949	32.7689	779	782	751	733	733	694	708	728	719	735	763	700	732	694	769	746	757	691	688	732	702	735	731	692	701	678	712	720	666	706	757	666
															1.70833	0.0949	32.7893	741	710	773	718	745	772	713	735	772	689	706	707	718	741	734	782	727	698	720	741	774	672	706	682	730	703	696	729	704	710	720	644
															1.71111	0.0949	32.8098	762	761	749	714	784	756	754	711	689	768	741	719	705	663	708	739	668	777	710	724	771	714	736	688	702	708	709	713	698	723	710	766
															1.71389	0.0949	32.8303	704	741	792	762	689	742	743	741	759	727	716	734	699	768	746	691	741	751	755	716	663	711	709	742	738	692	739	695	736	719	733	731
															1.71667	0.0949	32.8507	721	706	744	760	809	761	721	738	747	752	763	733	700	712	744	704	721	729	759	756	708	668	702	733	723	789	719	739	728	712	715	666
															1.71944	0.0949	32.8712	755	714	740	739	723	782	762	742	764	714	746	734	699	724	693	750	715	749	731	702	716	719	774	750	684	749	721	678	662	745	688	754
															1.72222	0.095	32.8916	744	703	753	754	773	766	718	733	772	745	743	745	776	725	761	765	736	736	709	695	736	741	698	701	746	736	731	744	715	726	701	691
															1.725	0.095	32.9121	755	751	751	703	780	763	778	738	730	798	696	689	730	726	737	685	738	745	708	680	766	714	729	756	764	704	721	727	798	724	716	747
															1.72778	0.095	32.9326	741	719	767	742	769	726	758	722	735	715	746	758	716	701	762	732	748	718	714	675	700	730	707	693	707	688	716	728	723	740	721	656
															1.73056	0.095	32.953	796	808	747	727	779	755	737	700	751	775	746	713	753	732	741	720	754	699	668	716	721	715	745	725	768	803	707	739	734	692	727	735
															1.73333	0.095	32.9735	716	741	768	784	767	737	738	742	735	788	708	713	734	746	725	665	757	728	732	700	699	722	712	711	747	689	711	698	670	702	694	723
															1.73611	0.0952	32.994	748	701	730	697	732	736	707	768	721	744	708	775	738	768	652	763	712	740	704	709	677	736	715	713	757	699	702	713	726	736	691	699
															1.73889	0.0952	33.0144	753	763	758	714	773	749	731	735	725	764	733	744	803	709	789	764	740	727	714	716	704	716	736	726	717	722	745	766	722	769	731	700
															1.74167	0.0952	33.0349	775	742	760	732	775	735	747	760	751	803	727	753	724	718	732	753	759	738	727	684	715	743	718	743	696	717	673	727	753	699	720	724
															1.74444	0.0952	33.0553	798	719	722	723	791	727	766	684	732	694	746	754	708	708	705	682	712	720	709	746	756	703	717	689	698	691	690	675	704	768	713	730
															1.74722	0.0953	33.0758	816	728	754	801	714	742	781	705	726	731	731	726	720	723	717	728	701	733	777	731	693	672	688	739	709	749	757	693	716	732	731	742
															1.75	0.0952	33.0963	750	733	767	745	832	744	759	794	728	754	740	773	713	709	708	699	698	731	748	712	696	749	723	769	695	713	737	683	738	687	731	701
															1.75278	0.0953	33.1167	730	749	719	758	778	782	752	752	711	742	733	751	714	724	731	761	759	732	707	669	733	723	670	695	702	748	678	701	773	720	681	710
															1.75556	0.0953	33.1372	721	752	763	744	738	736	743	816	697	738	767	771	713	700	708	777	733	718	695	709	758	717	729	751	706	714	720	656	770	701	765	727
															1.75833	0.0953	33.1577	719	779	757	730	753	751	757	697	696	754	719	706	716	712	704	773	709	682	748	708	726	706	699	733	658	708	804	716	719	739	720	766
															1.76111	0.0953	33.1781	723	766	754	723	724	772	770	692	701	702	758	731	739	731	741	778	743	740	693	746	742	741	717	722	673	733	726	715	726	686	693	690
															1.76389	0.0953	33.1986	738	763	739	724	726	740	717	710	723	742	731	737	688	772	795	690	713	742	708	730	662	681	710	737	732	743	740	721	751	766	763	713
															1.76667	0.0953	33.2191	745	776	786	694	747	818	714	738	737	800	759	774	749	682	706	735	730	745	735	738	731	706	726	663	686	691	767	694	685	723	770	716
															1.76944	0.0955	33.2395	755	736	728	790	736	775	781	689	716	721	676	733	710	731	669	738	740	746	756	684	725	708	728	736	732	756	773	709	717	724	688	689
															1.77222	0.0956	33.26	778	744	757	769	749	747	733	762	736	730	770	715	754	717	754	731	742	704	759	715	756	670	753	722	706	708	718	707	695	721	721	723
															1.775	0.0955	33.2804	771	747	702	737	659	729	722	758	730	778	711	788	746	790	696	734	632	719	716	702	705	737	722	754	721	736	737	753	683	739	729	691
															1.77778	0.0956	33.3009	777	765	735	766	740	743	727	769	728	672	734	747	761	723	693	723	759	716	754	718	727	682	737	706	721	704	724	694	761	731	698	779
															1.78056	0.0956	33.3214	753	764	759	731	713	714	745	755	731	685	751	710	682	757	746	759	680	704	708	762	732	750	693	753	696	698	690	706	695	715	765	715
															1.78333	0.0955	33.3418	719	781	745	771	756	688	739	723	686	750	691	745	734	731	727	725	740	718	669	732	751	712	667	693	736	745	733	709	704	705	742	754
															1.78611	0.0956	33.3623	721	774	733	825	780	724	757	784	709	741	758	726	737	750	674	694	785	751	709	719	715	716	710	692	743	686	740	675	719	718	730	681
															1.78889	0.0956	33.3828	730	746	702	708	732	772	709	789	760	664	738	708	727	746	753	681	691	743	671	716	683	787	761	704	704	724	676	685	759	703	757	745
															1.79167	0.0956	33.4032	738	694	753	695	730	729	753	734	714	745	746	744	754	705	763	695	708	721	754	737	706	738	691	729	720	723	744	711	679	689	785	731
															1.79444	0.0958	33.4237	770	755	788	764	690	832	708	741	713	770	727	712	730	761	693	722	723	749	740	737	739	677	733	707	669	705	769	676	673	720	666	761
															1.79722	0.0958	33.4442	756	761	697	661	709	746	744	768	752	655	698	724	692	732	682	675	725	753	742	760	690	741	712	656	671	711	692	662	660	739	671	761
															1.8	0.0958	33.4646	723	777	763	776	751	721	743	780	714	745	703	731	714	707	771	692	703	712	662	676	697	736	745	720	691	719	705	624	723	641	703	723
															1.80278	0.096	33.4851	690	752	747	733	765	742	725	747	748	742	729	740	701	764	667	713	726	695	713	692	683	698	718	704	713	710	785	733	711	702	717	716
															1.80556	0.096	33.5055	733	760	716	747	746	766	737	759	732	773	728	740	722	704	733	699	735	753	752	703	696	731	691	719	683	676	694	698	757	723	776	690
															1.80833	0.096	33.526	769	755	751	768	717	774	717	729	709	748	710	732	729	717	770	693	699	724	679	705	758	719	742	732	773	687	700	716	698	691	691	745
															1.81111	0.096	33.5465	745	660	740	737	703	667	739	715	724	731	738	740	720	750	678	735	707	688	709	738	738	738	692	711	716	697	709	704	717	678	723	658
															1.81389	0.096	33.5669	724	717	746	733	727	742	745	728	722	760	750	743	796	729	738	728	711	700	701	743	691	687	709	721	694	671	745	642	684	713	733	753
															1.81667	0.096	33.5874	734	754	754	760	733	726	751	708	742	719	735	748	721	714	724	715	674	687	709	716	728	728	695	672	674	686	724	681	738	721	729	715
															1.81944	0.096	33.6078	764	747	694	724	747	718	655	768	699	773	751	721	671	701	713	661	726	722	694	719	710	697	718	712	751	665	702	751	665	667	770	670
															1.82222	0.0961	33.6283	696	735	759	704	691	770	701	698	695	735	656	698	733	738	717	759	711	712	730	676	711	741	717	692	708	722	694	732	698	681	753	696
															1.825	0.0961	33.6488	727	749	766	721	763	726	740	721	711	758	749	718	743	733	700	686	744	696	746	698	682	689	694	739	667	674	728	725	663	743	710	669
															1.82778	0.0961	33.6692	764	715	727	756	724	779	717	729	691	678	703	766	698	710	709	706	694	736	709	761	706	734	735	710	717	651	681	669	712	722	716	725
															1.83056	0.0961	33.6897	726	715	738	751	725	734	772	717	783	679	705	699	721	722	733	725	696	686	720	748	732	723	680	691	733	715	730	745	680	708	727	750
															1.83333	0.0963	33.7102	764	713	757	716	728	735	685	733	699	734	720	691	722	763	708	725	715	748	690	767	668	733	738	710	724	733	667	690	705	700	711	716
															1.83611	0.0963	33.7306	713	721	716	756	778	651	715	717	722	733	742	656	705	665	707	727	679	695	733	696	718	705	681	663	689	706	758	649	693	687	722	724
															1.83889	0.0963	33.7511	705	744	746	732	752	738	736	697	725	680	730	667	707	702	719	722	674	715	666	695	724	691	705	786	676	703	653	717	780	670	711	710
															1.84167	0.0963	33.7715	735	767	752	662	750	738	742	738	688	752	736	733	735	697	717	713	708	715	684	730	680	766	732	699	732	746	744	760	733	698	734	721
															1.84444	0.0963	33.792	708	692	719	731	709	689	776	675	722	730	708	754	710	716	693	719	685	721	707	684	719	724	685	715	713	716	740	667	677	706	723	756
															1.84722	0.0964	33.8125	711	734	740	717	683	757	752	720	728	663	715	662	676	699	719	683	712	694	717	717	707	692	682	715	700	685	716	755	769	668	695	657
															1.85	0.0964	33.8329	761	727	735	723	744	722	761	701	756	692	654	683	698	748	746	747	700	683	710	763	692	739	674	688	685	665	666	666	731	645	719	690
															1.85278	0.0964	33.8534	731	738	729	705	752	746	662	735	717	760	737	723	690	722	695	726	654	671	720	704	695	731	693	726	739	749	699	680	726	696	698	690
															1.85556	0.0964	33.8739	729	726	742	708	764	712	719	710	712	674	752	770	720	732	692	694	695	690	681	740	683	696	705	680	671	719	666	703	750	691	667	696
															1.85833	0.0964	33.8943	705	731	742	747	774	704	732	691	751	735	685	705	702	706	718	716	678	684	763	725	677	751	736	720	706	702	698	669	739	637	690	703
															1.86111	0.0966	33.9148	733	762	742	770	729	679	710	687	722	673	735	641	722	737	695	741	720	678	703	708	664	714	743	682	712	728	717	745	703	701	661	719
															1.86389	0.0966	33.9353	702	701	660	686	695	709	749	718	711	718	686	738	705	698	725	666	686	692	681	712	741	763	621	713	719	693	691	686	708	688	703	734
															1.86667	0.0966	33.9557	760	705	744	696	743	755	708	697	703	751	695	723	690	731	727	687	643	676	739	716	716	649	691	710	675	751	686	656	705	684	713	702
															1.86944	0.0966	33.9762	675	751	698	702	692	709	712	719	681	658	730	711	746	684	730	703	698	753	749	760	692	700	732	700	634	676	678	704	715	658	746	745
															1.87222	0.0966	33.9966	732	752	808	725	762	698	700	710	669	654	756	710	718	710	665	702	658	719	696	730	692	745	680	689	751	738	692	756	719	668	686	713
															1.875	0.0966	34.0171	748	703	719	789	726	751	728	708	687	690	704	688	789	741	664	660	724	675	708	717	643	690	687	745	690	707	671	710	708	654	728	699
															1.87778	0.0967	34.0376	774	749	751	687	675	705	758	678	766	688	711	741	699	720	665	751	712	681	684	684	697	699	627	710	698	666	682	692	713	694	620	704
															1.88056	0.0967	34.058	736	732	721	707	707	700	700	707	751	698	691	715	750	744	749	647	724	736	696	711	707	731	718	683	694	683	706	678	661	706	721	715
															1.88333	0.0967	34.0785	714	691	712	716	756	736	769	766	671	749	680	724	733	664	696	752	729	790	687	683	707	679	660	715	737	733	697	691	701	702	669	728
															1.88611	0.0967	34.099	731	703	751	682	720	724	698	727	730	708	757	698	721	683	677	745	669	658	689	731	692	654	742	668	720	664	694	669	729	675	673	691
															1.88889	0.0967	34.1194	741	744	763	733	719	660	747	737	719	704	700	680	738	742	705	759	698	683	700	711	690	733	685	674	717	662	681	713	698	694	737	757
															1.89167	0.0969	34.1399	705	742	760	676	776	727	696	730	720	693	710	682	687	741	716	691	709	685	723	757	716	734	689	737	650	719	678	697	713	661	707	700
															1.89444	0.0969	34.1603	734	742	729	709	719	678	700	767	692	733	685	652	749	720	770	705	661	708	760	666	669	684	750	715	687	713	709	690	683	695	659	691
															1.89722	0.097	34.1808	678	740	755	779	731	739	711	721	740	746	709	708	735	727	742	698	662	709	720	648	744	731	692	691	748	722	662	706	696	691	696	754
															1.9	0.0969	34.2013	653	713	786	683	746	678	706	704	747	693	690	709	724	699	702	698	713	725	741	702	717	674	691	678	707	702	733	698	684	654	672	699
															1.90278	0.097	34.2217	729	777	726	702	741	724	745	680	672	708	723	698	705	683	706	663	693	676	703	733	698	699	672	742	689	651	677	676	656	739	697	704
															1.90556	0.097	34.2422	762	696	699	734	707	760	661	753	696	704	714	712	684	698	733	705	670	654	685	699	752	701	665	718	729	657	683	716	699	671	728	692
															1.90833	0.097	34.2627	713	733	703	705	712	694	717	714	674	723	770	751	727	674	752	669	728	713	700	726	720	671	690	691	677	716	707	712	684	696	692	698
															1.91111	0.097	34.2831	727	744	735	680	701	723	705	726	731	721	777	688	726	737	689	658	698	711	704	711	694	704	704	680	682	667	672	685	707	675	696	718
															1.91389	0.0972	34.3036	724	721	690	734	706	704	672	714	739	736	701	670	752	697	690	681	671	698	696	721	714	713	672	719	675	705	756	686	701	670	707	697
															1.91667	0.0972	34.324	712	712	712	701	707	702	737	672	703	708	697	727	710	760	699	713	690	682	712	709	708	681	711	680	710	711	698	676	711	746	732	671
															1.91944	0.0972	34.3445	768	715	726	721	723	737	747	686	688	660	695	751	746	727	703	694	708	723	693	668	669	681	665	673	687	671	741	706	711	722	687	705
															1.92222	0.0972	34.365	710	730	738	717	741	750	693	745	707	717	749	728	700	695	671	673	706	704	701	693	704	710	722	705	716	721	685	636	682	659	682	706
															1.925	0.0972	34.3854	733	691	693	728	734	705	709	675	692	699	690	725	769	695	721	718	722	705	729	644	659	722	678	690	727	702	708	661	747	705	734	674
															1.92778	0.0973	34.4059	738	706	725	750	770	762	709	751	712	713	716	693	717	710	693	673	695	682	703	688	690	711	731	696	691	662	743	706	694	701	658	729
															1.93056	0.0973	34.4264	721	718	747	660	739	749	736	730	681	726	693	696	708	766	704	730	739	710	727	665	702	676	668	716	697	667	659	669	676	719	680	699
															1.93333	0.0973	34.4468	730	791	702	729	716	689	712	681	717	683	691	669	710	717	667	732	725	689	749	698	647	670	683	698	732	721	658	682	707	696	684	714
															1.93611	0.0973	34.4673	754	721	682	782	701	742	729	713	714	704	691	717	716	718	678	673	700	687	712	718	719	681	726	681	716	689	673	702	666	683	657	719
															1.93889	0.0973	34.4877	714	734	731	714	665	681	699	722	728	696	683	717	674	761	718	739	742	679	714	729	604	668	720	685	666	656	643	677	775	722	709	698
															1.94167	0.0975	34.5082	708	765	725	704	718	695	739	670	694	691	684	684	720	691	732	677	703	710	739	694	708	687	685	718	657	677	718	706	721	662	664	665
															1.94444	0.0975	34.5287	734	709	756	729	730	700	726	683	723	695	711	735	732	675	681	702	697	704	737	706	735	706	713	716	739	746	693	655	737	683	674	687
															1.94722	0.0975	34.5491	749	695	716	719	723	703	755	669	700	714	683	729	698	687	723	689	705	695	733	669	684	712	665	710	713	719	681	711	687	710	708	704
															1.95	0.0975	34.5696	727	718	747	717	749	681	722	714	733	710	690	699	732	730	657	740	742	778	730	659	716	678	690	691	693	689	706	684	678	684	638	725
															1.95278	0.0977	34.5901	720	758	722	718	789	737	689	715	731	667	659	692	659	714	718	721	729	682	683	718	668	726	634	701	688	689	692	761	704	713	687	724
															1.95556	0.0977	34.6105	771	758	713	756	776	675	704	722	719	736	732	728	663	719	693	685	648	692	654	667	702	673	704	661	668	721	648	722	734	669	735	688
															1.95833	0.0977	34.631	711	745	778	713	680	713	698	771	723	682	707	676	754	654	770	709	666	714	733	717	778	682	709	710	768	717	676	694	729	695	723	746
															1.96111	0.0977	34.6514	723	730	722	757	732	708	725	717	700	672	701	691	698	668	699	713	686	652	689	719	680	712	706	710	699	738	669	709	669	660	703	690
															1.96389	0.0977	34.6719	738	692	730	681	738	667	744	708	716	684	741	676	687	693	726	695	724	696	707	743	636	701	718	682	664	656	702	657	685	684	660	726
															1.96667	0.0977	34.6924	758	761	679	745	702	719	737	688	696	713	720	684	731	730	741	674	654	758	647	679	675	697	718	714	720	697	713	735	774	689	724	675
															1.96944	0.0977	34.7128	741	736	790	705	753	718	698	735	694	716	678	699	692	732	663	733	683	665	692	691	758	690	664	729	720	665	745	703	730	715	711	674
															1.97222	0.0977	34.7333	719	701	722	718	631	683	700	754	734	717	711	684	650	691	785	718	675	684	714	674	697	673	733	713	752	679	663	647	715	710	689	692
															1.975	0.0977	34.7538	722	778	740	753	715	748	727	685	720	671	681	738	704	684	728	697	720	656	688	698	724	700	682	740	671	703	746	705	669	690	716	699
															1.97778	0.0977	34.7742	742	699	739	684	687	703	754	695	728	721	712	694	685	732	688	667	716	704	724	716	697	648	714	730	705	674	719	700	666	724	738	684
															1.98056	0.0978	34.7947	748	714	682	726	745	734	734	697	748	686	696	734	779	720	695	716	717	690	707	716	753	693	686	740	714	653	718	685	693	660	662	704
															1.98333	0.0978	34.8152	772	752	728	735	751	738	712	679	716	750	733	683	700	706	729	707	685	747	743	746	729	634	684	706	705	709	690	660	701	733	696	694
															1.98611	0.0978	34.8356	732	726	736	721	730	749	696	722	695	707	684	709	695	733	737	749	711	742	728	744	742	686	751	719	724	698	674	684	738	726	738	694
															1.98889	0.0978	34.8561	711	731	697	683	691	749	760	712	728	726	740	738	699	759	731	721	751	679	742	706	679	741	718	716	710	713	719	684	732	739	688	711
															1.99167	0.098	34.8765	814	725	727	697	713	735	765	680	700	674	692	720	721	736	722	700	757	712	752	748	706	700	717	684	742	675	698	683	675	694	728	705
															1.99444	0.0978	34.897	721	747	764	724	728	692	727	713	690	741	710	729	749	704	713	719	692	706	704	690	727	717	714	679	741	719	736	728	711	740	741	723
															1.99722	0.098	34.9175	758	766	699	729	710	789	756	747	768	713	703	743	762	742	728	707	702	723	738	778	693	705	709	706	771	739	760	729	725	725	713	687
															2	0.098	34.9379	711	722	757	723	754	709	688	726	738	755	737	713	744	673	722	681	706	698	730	722	752	728	717	710	672	674	750	717	742	699	751	714
															2.00278	0.098	34.9584	713	673	697	724	715	722	742	736	726	745	671	717	734	741	709	754	724	739	731	743	737	713	758	730	730	690	671	700	744	712	770	708
															2.00556	0.0981	34.9789	756	701	722	740	770	707	743	682	718	759	761	699	687	759	693	737	710	723	691	719	748	681	725	689	694	702	701	746	737	727	670	706
															2.00833	0.0981	34.9993	750	753	729	735	746	693	790	729	696	651	723	717	728	714	680	721	739	750	672	695	732	715	692	737	740	678	684	698	703	704	688	718
															2.01111	0.0981	35.0198	776	743	700	734	767	720	739	737	752	779	749	754	750	690	708	692	732	736	699	711	768	664	723	682	722	677	690	694	718	707	668	724
															2.01389	0.0981	35.0402	696	766	747	737	746	740	736	709	753	726	706	746	724	740	740	678	761	754	720	710	707	713	712	668	687	729	752	675	683	696	731	719
															2.01667	0.0981	35.0607	693	770	775	685	767	691	717	745	700	678	708	706	709	691	763	676	698	745	715	672	715	746	744	748	672	734	739	714	687	656	701	732
															2.01944	0.0983	35.0812	725	771	776	747	680	733	689	777	728	727	740	703	669	708	714	731	662	672	718	691	699	691	685	704	708	729	701	719	714	716	668	698
															2.02222	0.0983	35.1016	777	736	670	687	720	761	708	674	716	683	697	738	686	738	724	729	736	669	703	711	664	731	732	718	703	729	690	698	654	698	711	728
															2.025	0.0983	35.1221	725	701	706	708	743	736	780	677	681	695	702	715	711	703	679	728	729	700	713	656	695	765	681	701	690	673	699	692	673	747	710	686
															2.02778	0.0984	35.1426	690	733	733	773	713	693	728	714	736	726	691	744	699	703	705	658	736	693	686	643	739	696	711	703	677	693	706	640	706	722	701	696
															2.03056	0.0984	35.163	747	768	698	761	721	704	702	740	731	718	753	673	718	729	725	716	705	685	743	727	700	711	691	653	742	694	651	720	707	696	707	719
															2.03333	0.0984	35.1835	708	697	692	696	741	733	732	715	704	759	674	719	697	668	690	727	757	705	700	700	672	700	699	721	686	684	695	739	680	693	707	698
															2.03611	0.0984	35.2039	672	680	717	744	703	712	745	710	718	685	721	706	711	698	698	693	677	702	696	700	674	640	691	741	741	690	709	663	678	694	674	679
															2.03889	0.0984	35.2244	709	709	686	668	767	675	697	669	743	644	726	723	700	686	731	679	700	684	695	682	645	700	673	709	742	704	649	737	720	712	653	696
															2.04167	0.0986	35.2449	736	733	723	755	702	701	713	694	722	658	703	743	708	705	649	714	710	748	687	674	673	697	690	679	636	720	671	710	708	680	703	647
															2.04444	0.0986	35.2653	708	724	696	677	713	730	798	712	715	733	757	698	740	668	719	772	661	696	717	703	675	719	704	779	686	692	668	712	680	685	666	712
															2.04722	0.0986	35.2858	726	729	717	698	742	728	745	685	748	701	695	707	725	699	704	684	723	684	670	695	680	770	700	679	670	729	706	722	736	644	673	741
															2.05	0.0986	35.3063	758	705	737	739	742	734	724	699	715	698	740	670	751	710	701	714	749	697	733	666	682	689	666	680	677	707	693	697	668	669	721	659
															2.05278	0.0987	35.3267	709	695	730	707	728	737	692	730	769	695	685	681	721	713	673	681	699	670	723	687	647	691	660	677	681	671	670	685	750	648	758	674
															2.05556	0.0986	35.3472	675	734	708	721	702	698	703	678	708	700	740	760	727	685	667	711	692	760	696	659	704	729	723	688	684	683	695	654	674	656	721	699
															2.05833	0.0987	35.3676	663	716	751	715	732	684	719	692	764	757	694	709	728	705	737	696	696	724	612	738	704	670	776	728	726	702	727	702	640	715	727	743
															2.06111	0.0987	35.3881	791	721	721	743	722	687	745	715	703	723	695	695	723	734	699	684	772	691	749	701	639	729	710	728	684	721	671	717	707	746	650	701
															2.06389	0.0987	35.4086	737	709	754	710	658	713	740	725	696	683	736	718	711	739	624	695	740	685	677	744	698	719	701	699	691	655	670	647	714	698	708	695
															2.06667	0.0987	35.429	675	709	679	725	721	741	718	703	672	712	750	728	652	695	693	693	712	667	698	669	691	727	667	699	695	718	662	693	749	644	729	721
															2.06944	0.0987	35.4495	699	708	707	665	722	667	706	756	675	719	686	754	686	717	685	705	705	699	704	711	712	748	685	669	683	703	659	727	715	669	714	703
															2.07222	0.0989	35.47	691	723	682	686	745	708	723	726	686	741	710	764	685	699	708	676	707	687	647	722	697	699	650	731	666	649	681	696	681	678	703	688
															2.075	0.0989	35.4904	725	712	715	690	680	723	713	656	688	727	667	660	647	699	703	701	649	672	674	705	657	671	731	676	663	635	697	672	675	702	686	674
															2.07778	0.0989	35.5109	704	714	735	746	716	705	676	721	685	742	728	691	654	685	737	696	670	675	717	661	696	745	705	647	708	723	677	709	674	647	686	701
															2.08056	0.0991	35.5314	731	706	705	707	674	711	721	710	684	714	715	681	735	678	716	694	724	663	712	723	709	705	686	713	641	708	703	637	716	665	690	680
															2.08333	0.0991	35.5518	642	687	705	701	704	760	684	698	713	680	702	666	708	667	729	634	693	779	675	690	681	660	667	757	701	672	671	674	675	708	677	638
															2.08611	0.0991	35.5723	727	681	706	755	722	706	691	665	673	736	680	681	680	706	687	733	681	730	702	698	671	697	662	668	672	672	704	653	759	679	649	719
															2.08889	0.0991	35.5927	719	707	681	697	724	660	724	702	715	683	722	695	687	709	712	641	679	703	681	685	637	675	693	663	631	641	664	724	708	698	658	698
															2.09167	0.0991	35.6132	725	668	698	692	683	720	701	776	680	656	725	719	708	646	690	651	741	684	704	684	659	657	669	681	707	656	680	664	726	705	701	666
															2.09444	0.0992	35.6337	673	697	724	723	698	678	714	764	750	671	689	709	710	669	704	725	630	702	705	662	638	689	681	732	714	720	671	701	702	678	673	707
															2.09722	0.0992	35.6541	708	751	680	703	674	688	693	684	756	718	729	723	741	726	689	628	705	726	684	661	717	679	672	670	637	714	664	737	649	631	690	667
															2.1	0.0992	35.6746	702	665	716	716	707	714	686	694	697	683	739	644	710	703	681	680	708	683	657	670	653	704	701	701	676	663	701	642	675	661	635	668
															2.10278	0.0992	35.6951	727	732	700	716	693	673	701	683	698	631	686	689	664	705	666	706	717	672	690	710	708	686	655	667	699	719	686	677	712	668	688	703
															2.10556	0.0992	35.7155	715	667	711	725	699	720	730	749	698	704	675	702	710	731	685	684	650	708	681	710	686	664	729	700	704	644	712	645	697	677	650	731
															2.10833	0.0992	35.736	721	697	718	669	690	708	744	670	673	660	701	711	708	715	720	714	733	632	641	682	733	704	643	674	702	682	659	644	664	656	657	671
															2.11111	0.0994	35.7564	689	692	721	718	716	711	683	737	687	682	660	679	720	685	715	720	655	696	703	657	650	743	710	732	705	711	685	669	703	635	653	691
															2.11389	0.0994	35.7769	681	706	713	714	702	675	691	717	663	676	720	716	720	683	658	698	720	695	714	697	673	689	687	655	682	653	697	683	667	703	703	689
															2.11667	0.0994	35.7974	698	728	741	721	718	711	731	729	682	684	725	714	715	650	690	700	726	712	687	705	695	746	698	699	657	662	649	636	704	662	682	696
															2.11944	0.0995	35.8178	682	705	697	811	664	714	697	663	737	713	675	673	684	669	733	711	698	695	700	655	710	646	672	640	702	753	711	662	659	679	637	692
															2.12222	0.0995	35.8383	696	713	764	693	706	690	751	695	694	754	704	687	680	723	723	658	686	687	701	700	709	705	678	663	729	629	661	700	699	664	665	667
															2.125	0.0995	35.8588	634	712	716	665	703	763	756	709	700	677	735	746	681	725	659	710	658	673	711	698	734	707	678	648	694	730	675	730	734	710	654	716
															2.12778	0.0995	35.8792	734	731	731	725	747	699	762	715	699	683	656	692	707	680	738	718	678	722	717	684	730	646	639	693	672	676	676	705	723	699	711	705
															2.13056	0.0997	35.8997	692	705	743	710	704	693	669	678	667	758	639	709	693	687	708	700	726	697	637	708	697	726	790	691	671	688	673	711	678	682	722	654
															2.13333	0.0997	35.9201	774	708	702	722	723	691	746	700	696	770	755	697	703	739	682	671	701	715	677	697	713	730	713	682	690	705	759	728	683	679	672	679
															2.13611	0.0997	35.9406	775	684	724	715	726	732	722	694	721	700	729	685	696	671	743	709	706	697	711	710	746	699	657	706	664	724	741	732	710	755	740	709
															2.13889	0.0997	35.9611	729	748	737	719	776	670	720	681	716	720	718	690	702	680	730	714	728	740	697	752	700	714	780	722	684	746	700	709	674	693	715	655
															2.14167	0.0998	35.9815	768	735	733	755	714	699	731	726	707	737	709	653	722	696	718	670	723	654	740	730	742	673	716	674	684	693	699	675	684	720	669	695
															2.14444	0.0998	36.002	751	722	727	687	778	747	702	709	719	715	739	700	742	682	759	730	701	764	775	713	740	741	704	707	712	713	765	727	703	707	677	719
															2.14722	0.1	36.0225	767	748	734	765	748	722	739	759	748	694	747	755	757	747	698	740	746	684	663	724	750	703	750	724	692	753	662	717	693	751	710	678
															2.15	0.0998	36.0429	662	668	776	757	755	734	709	707	698	709	723	744	742	692	775	671	744	741	745	736	771	762	676	699	699	712	710	761	754	745	696	683
															2.15278	0.1	36.0634	744	755	756	745	768	701	705	790	713	727	760	718	695	718	674	710	703	730	680	762	757	781	714	733	700	738	720	718	719	723	700	730
															2.15556	0.1	36.0838	760	734	747	717	739	711	752	734	712	692	760	695	761	752	722	727	711	729	736	747	710	698	674	715	741	706	690	722	719	687	705	733
															2.15833	0.1	36.1043	748	701	721	743	709	767	729	731	741	730	719	749	734	712	732	684	697	704	768	700	715	720	717	748	669	725	757	728	715	706	746	705
															2.16111	0.1	36.1248	744	772	729	754	763	765	723	723	776	712	715	764	801	756	741	736	701	752	704	753	721	714	748	754	754	710	757	667	752	747	748	723
															2.16389	0.1001	36.1452	768	792	698	721	735	759	720	747	718	751	768	775	781	694	723	735	753	772	707	732	701	713	699	742	737	711	708	726	751	718	742	726
															2.16667	0.1003	36.1657	720	738	753	760	709	757	715	724	708	785	733	785	734	782	733	707	727	726	712	711	699	727	712	741	698	678	711	699	710	691	763	765
															2.16944	0.1003	36.1862	748	716	747	743	766	746	760	770	699	699	685	697	738	671	751	751	717	678	714	717	705	728	727	747	731	688	721	718	707	699	746	743
															2.17222	0.1003	36.2066	770	735	753	742	728	799	708	697	723	795	760	722	728	720	688	695	686	690	771	733	686	741	720	699	717	694	730	734	692	745	732	790
															2.175	0.1003	36.2271	778	760	692	747	779	786	760	755	752	798	763	757	745	719	720	708	684	687	687	700	721	745	733	686	681	723	685	737	708	746	757	792
															2.17778	0.1003	36.2475	834	790	763	769	760	734	814	739	687	767	762	706	768	682	738	652	696	701	745	726	735	659	674	651	657	702	705	671	673	669	723	793
															2.18056	0.1004	36.268	782	733	791	740	789	807	774	726	791	717	718	763	731	778	706	711	707	680	708	720	783	706	667	716	666	722	770	711	697	762	769	756
															2.18333	0.1004	36.2885	840	808	816	830	856	816	827	789	869	744	739	748	762	752	771	783	680	705	730	748	702	745	710	745	700	686	669	695	728	702	736	840
															2.18611	0.1004	36.3089	950	946	937	968	925	937	939	883	878	852	825	768	840	838	739	766	752	732	746	709	708	723	713	748	705	691	723	666	718	720	776	918
															2.18889	0.1004	36.3294	1295	1354	1305	1311	1299	1253	1200	1085	1140	1081	1058	977	997	999	906	862	810	788	842	779	793	727	771	711	655	681	691	662	673	720	825	871
															2.19167	0.1006	36.3499	1435	1538	1453	1490	1498	1479	1482	1397	1442	1484	1393	1305	1296	1246	1222	1116	1066	1023	975	892	855	867	736	809	692	671	712	653	706	725	792	854
															2.19444	0.1004	36.3703	1287	1253	1179	1275	1243	1261	1259	1244	1275	1215	1317	1230	1246	1203	1237	1155	1115	1043	988	925	929	855	768	724	714	697	711	701	689	740	809	920
															2.19722	0.1006	36.3908	970	1039	1043	1003	959	960	1011	954	979	952	906	895	910	883	900	881	903	800	800	801	780	803	758	718	741	681	717	698	680	753	751	888
															2.2	0.1006	36.4113	971	935	902	949	963	915	932	889	923	862	812	854	826	856	850	832	791	780	734	688	724	738	784	636	675	725	707	672	697	748	774	846
															2.20278	0.1006	36.4317	1165	1049	1107	1101	1090	1063	1020	1069	987	1095	906	970	985	951	876	878	846	821	857	732	810	746	745	747	709	698	683	697	702	688	811	818
															2.20556	0.1006	36.4522	1027	1091	1035	1061	1080	1040	1055	1073	1092	1025	1070	1007	1047	995	987	1035	973	871	844	870	842	817	749	750	686	708	676	683	738	701	753	823
															2.20833	0.1008	36.4726	918	927	951	903	980	882	911	849	874	840	902	911	918	877	853	872	823	862	843	779	778	756	733	719	727	652	678	680	706	720	751	791
															2.21111	0.1008	36.4931	818	829	817	770	762	739	755	734	799	731	798	759	767	742	713	771	715	738	800	728	690	705	751	689	693	663	701	646	688	635	713	775
															2.21389	0.1006	36.5136	753	716	720	772	766	754	702	718	762	705	726	713	750	681	716	657	740	727	727	752	670	669	709	674	718	756	643	688	671	694	713	765
															2.21667	0.1008	36.534	691	702	739	772	724	689	766	728	687	691	751	737	714	712	743	656	691	709	709	694	684	689	713	691	689	698	734	700	665	701	672	719
															2.21944	0.1008	36.5545	771	684	689	701	722	733	696	717	717	721	748	695	759	739	695	680	671	659	656	677	699	675	681	660	685	718	704	632	702	713	675	726
															2.22222	0.1008	36.575	740	721	748	693	715	686	705	710	673	674	658	699	649	702	699	628	715	697	666	712	681	687	673	674	695	660	644	694	711	667	651	699
															2.225	0.1009	36.5954	705	742	652	726	687	699	703	674	701	694	676	751	708	726	659	673	670	728	678	700	703	654	673	699	666	683	657	697	688	716	661	695
															2.22778	0.1009	36.6159	776	720	755	731	729	669	761	754	629	661	724	736	683	699	717	644	711	696	702	609	701	693	694	749	714	712	710	719	708	685	695	658
															2.23056	0.1009	36.6363	733	703	677	753	734	790	700	729	717	707	735	706	727	676	713	715	662	679	706	725	690	698	704	655	709	704	692	656	666	636	670	722
															2.23333	0.1009	36.6568	687	707	693	707	722	705	690	708	706	723	701	673	702	704	712	712	625	737	659	631	717	712	723	659	650	692	659	692	739	631	677	743
															2.23611	0.1009	36.6773	721	682	706	703	727	726	718	679	735	659	701	731	719	705	732	683	716	677	685	659	663	674	682	658	645	644	687	656	659	674	677	655
															2.23889	0.1009	36.6977	728	715	661	762	710	715	706	680	687	697	673	675	702	713	713	708	702	706	632	732	666	716	676	660	651	696	660	628	661	685	668	624
															2.24167	0.1009	36.7182	741	733	647	650	718	701	644	736	666	706	671	684	729	659	675	693	673	682	680	651	667	728	701	692	611	682	719	613	674	731	661	734
															2.24444	0.1011	36.7386	704	730	700	719	697	713	784	663	738	713	737	709	697	677	717	693	680	669	674	720	704	644	679	744	689	673	679	671	629	687	682	676
															2.24722	0.1011	36.7591	730	664	749	703	724	686	697	734	746	696	713	705	743	677	707	693	673	680	661	673	696	693	691	714	675	688	684	693	714	750	674	658
															2.25	0.1011	36.7796	683	732	675	741	693	715	686	676	737	701	633	672	709	656	650	699	713	695	735	709	660	699	705	667	683	706	723	682	666	671	715	678
															2.25278	0.1012	36.8	692	703	731	742	677	697	657	731	748	744	726	733	655	690	678	735	684	651	707	713	675	695	661	690	674	708	695	699	703	657	644	675
															2.25556	0.1012	36.8205	696	741	696	703	683	725	680	708	698	749	684	693	652	684	701	695	696	729	737	659	701	691	650	683	696	739	716	656	665	737	695	721
															2.25833	0.1012	36.841	709	647	737	724	744	744	696	701	729	697	710	645	668	715	708	678	700	708	738	690	696	668	695	684	705	640	666	709	724	666	714	731
															2.26111	0.1012	36.8614	721	761	703	744	731	697	689	695	741	668	669	680	679	691	709	693	680	709	663	718	666	730	697	700	737	737	676	656	683	703	679	712
															2.26389	0.1012	36.8819	686	725	694	695	727	741	710	702	717	684	698	700	679	686	722	724	703	779	722	739	718	674	698	683	686	664	711	680	713	672	696	696
															2.26667	0.1014	36.9023	730	736	734	713	709	719	700	678	701	675	678	700	709	732	671	733	673	694	709	705	645	714	643	693	705	699	722	729	694	720	704	683
															2.26944	0.1012	36.9228	726	712	734	705	710	711	722	701	666	709	683	688	733	657	662	717	651	686	713	660	684	679	739	703	728	696	694	682	698	678	625	681
															2.27222	0.1014	36.9433	720	685	675	771	712	680	713	745	739	748	691	698	708	693	714	716	686	691	658	708	713	703	665	678	735	671	659	680	700	715	703	713
															2.275	0.1014	36.9637	696	718	728	701	716	716	716	723	713	725	708	690	730	652	679	748	652	714	683	725	666	722	729	688	740	650	670	689	691	684	709	685
															2.27778	0.1014	36.9842	686	707	702	763	751	741	712	702	674	728	676	682	718	717	690	682	683	673	685	698	691	699	730	690	731	649	703	684	682	671	701	652
															2.28056	0.1015	37.0047	724	715	704	693	667	710	670	683	724	719	681	708	752	742	710	712	729	644	647	645	735	700	706	731	708	700	699	646	695	618	681	655
															2.28333	0.1015	37.0251	722	729	720	713	644	674	705	682	756	676	717	678	734	662	712	696	735	732	665	722	722	713	791	655	698	646	635	688	698	656	667	732
															2.28611	0.1015	37.0456	678	690	737	729	721	691	698	720	724	741	681	656	682	667	707	734	733	656	683	671	692	667	677	661	666	706	723	678	704	690	676	660
															2.28889	0.1017	37.0661	702	778	687	697	762	685	679	710	724	667	660	655	615	677	724	684	657	682	713	662	729	680	686	677	635	682	693	698	673	679	714	764
															2.29167	0.1017	37.0865	736	697	714	696	672	732	767	685	713	692	766	667	699	684	717	702	705	699	665	653	695	705	667	773	683	694	668	713	686	635	669	725
															2.29444	0.1018	37.107	700	677	670	743	682	712	714	678	745	697	707	701	725	673	707	707	644	640	702	687	695	661	658	714	743	655	698	666	682	690	671	678
															2.29722	0.1017	37.1275	689	659	705	743	719	721	703	697	711	739	723	685	664	706	697	677	689	712	646	714	703	665	751	704	689	676	671	640	669	686	663	694
															2.3	0.1017	37.1479	719	696	670	723	735	708	706	678	656	656	657	688	728	673	695	659	714	702	715	680	698	666	606	671	659	710	652	630	703	689	687	672
															2.30278	0.1017	37.1684	729	661	686	712	708	728	727	735	649	708	677	689	641	681	681	715	700	736	700	711	680	692	652	640	702	706	672	691	715	745	676	689
															2.30556	0.1018	37.1888	691	697	731	698	680	666	679	736	731	712	707	694	675	682	687	709	726	678	690	694	667	687	693	658	726	657	665	676	690	679	722	691
															2.30833	0.1018	37.2093	688	736	697	728	648	682	668	737	700	728	707	722	669	663	764	701	663	694	691	705	675	670	688	708	695	693	639	672	692	715	677	688
															2.31111	0.1018	37.2298	748	674	697	722	714	662	698	702	721	735	716	697	663	698	706	733	686	670	706	721	691	661	688	646	723	724	670	657	738	662	638	699
															2.31389	0.102	37.2502	694	717	727	797	686	727	703	728	721	699	723	731	746	676	731	674	719	706	721	673	674	673	677	660	655	676	677	654	680	649	729	712
															2.31667	0.102	37.2707	746	665	729	717	695	694	647	666	692	730	739	642	695	713	658	708	696	664	701	687	669	730	691	675	679	773	722	678	692	703	678	676
															2.31944	0.1022	37.2912	705	692	706	694	751	706	680	722	650	696	706	700	690	685	693	672	683	682	710	707	678	710	684	690	653	685	657	677	714	706	680	658
															2.32222	0.1022	37.3116	689	741	745	703	714	688	677	705	728	692	690	670	674	678	684	696	663	706	689	725	727	708	671	702	658	664	683	658	704	708	704	690
															2.325	0.1022	37.3321	689	733	738	687	682	742	664	747	716	706	675	693	722	704	719	665	671	662	683	665	738	688	676	683	689	754	688	684	788	667	655	696
															2.32778	0.1022	37.3525	675	754	708	716	708	705	645	681	765	672	685	714	664	728	727	655	673	654	678	678	731	696	682	672	664	673	739	694	735	648	657	679
															2.33056	0.1022	37.373	708	741	712	729	715	678	736	735	694	629	700	700	731	759	704	660	676	679	696	685	695	685	662	706	721	705	648	663	697	683	686	694
															2.33333	0.1023	37.3935	663	688	721	647	694	710	751	696	712	683	695	710	690	748	685	680	701	661	758	713	710	692	662	669	698	670	727	700	772	741	676	717
															2.33611	0.1023	37.4139	716	773	654	726	699	711	687	651	678	679	693	661	680	687	704	640	717	674	692	679	676	676	728	714	683	679	691	650	720	687	632	601
															2.33889	0.1023	37.4344	678	702	738	745	694	706	675	706	686	684	694	682	622	628	663	689	695	689	665	675	657	683	718	704	676	677	673	705	733	634	668	659
															2.34167	0.1023	37.4549	703	697	669	703	701	666	739	674	730	738	675	686	710	684	648	699	692	680	703	659	636	673	698	723	675	692	723	684	737	676	654	727
															2.34444	0.1023	37.4753	721	683	690	712	652	731	668	666	728	680	704	713	666	664	650	693	726	702	786	669	672	679	717	663	671	691	687	689	733	714	732	730
															2.34722	0.1023	37.4958	720	721	724	687	715	730	734	689	705	653	707	667	689	702	712	724	698	702	724	666	741	743	699	688	665	691	663	678	717	667	664	677
															2.35	0.1025	37.5162	725	646	713	715	762	697	713	735	730	717	680	672	729	683	668	722	707	680	667	682	695	660	670	698	671	668	674	641	731	674	644	685
															2.35278	0.1025	37.5367	708	705	697	680	649	676	715	696	792	708	671	690	686	675	725	666	627	636	687	706	664	692	741	692	689	694	674	675	782	706	657	685
															2.35556	0.1026	37.5572	699	749	650	720	634	701	673	701	692	660	715	690	684	680	709	657	716	720	667	708	657	704	685	654	686	673	705	672	790	721	658	663
															2.35833	0.1026	37.5776	613	699	706	787	703	741	674	699	701	687	691	752	702	730	733	715	670	696	700	688	655	614	717	700	659	671	697	689	740	698	656	662
															2.36111	0.1026	37.5981	720	670	664	705	701	742	645	693	733	674	656	697	714	678	690	738	675	683	676	678	752	705	700	689	707	644	677	674	776	641	698	718
															2.36389	0.1028	37.6185	723	698	690	707	758	719	695	704	728	671	657	662	650	659	719	675	705	720	684	645	667	714	682	644	695	717	733	692	782	709	656	651
															2.36667	0.1026	37.639	719	741	692	744	722	727	713	663	703	739	661	728	720	701	709	639	728	700	627	697	695	662	710	735	675	662	674	672	737	703	673	672
															2.36944	0.1028	37.6595	698	729	688	698	771	718	784	727	657	711	696	732	751	672	714	731	704	662	695	719	685	721	654	665	661	662	728	680	753	693	701	698
															2.37222	0.1028	37.6799	699	723	700	712	670	699	683	705	701	652	692	758	700	692	696	716	689	723	682	671	707	679	683	681	636	664	675	685	725	698	654	677
															2.375	0.1028	37.7004	707	732	678	719	679	723	683	706	722	730	714	700	687	689	684	712	652	681	693	746	702	696	703	628	679	694	669	696	751	686	687	700
															2.37778	0.1029	37.7209	666	789	735	690	708	741	699	695	712	703	646	749	689	665	705	682	658	680	734	704	653	668	661	676	651	656	699	664	759	674	698	713
															2.38056	0.1029	37.7413	704	789	709	738	763	747	735	753	672	728	692	680	677	690	712	665	718	685	668	654	674	713	632	747	701	679	720	694	747	707	715	688
															2.38333	0.1029	37.7618	729	735	716	717	653	753	739	707	681	700	721	657	731	656	712	714	690	686	713	700	649	656	692	636	697	708	703	715	667	706	711	675
															2.38611	0.1029	37.7822	733	698	727	677	685	728	697	733	730	656	789	711	720	716	685	675	728	700	689	693	720	700	674	697	693	687	703	736	720	710	673	739
															2.38889	0.1031	37.8027	696	677	707	708	747	710	719	677	706	672	640	686	735	723	718	701	716	713	661	658	718	643	668	670	683	700	722	689	686	685	690	691
															2.39167	0.1031	37.8232	741	721	677	691	695	745	683	657	773	679	685	748	710	721	719	671	699	688	649	712	694	709	688	717	703	685	706	695	742	703	716	696
															2.39444	0.1031	37.8436	707	694	741	724	687	711	738	706	693	683	709	686	719	706	710	689	701	690	708	719	674	713	716	711	711	634	714	679	664	681	650	723
															2.39722	0.1031	37.8641	673	679	684	731	712	701	657	734	690	696	701	715	707	664	685	705	664	657	742	674	711	724	687	711	715	700	676	716	731	664	663	638
															2.4	0.1032	37.8846	722	698	686	789	745	756	685	684	704	672	728	733	694	723	723	661	684	735	719	745	659	706	726	663	699	768	708	663	707	668	700	686
															2.40278	0.1032	37.905	706	730	706	719	766	707	696	686	705	760	675	659	674	662	659	693	706	678	761	706	697	730	667	668	712	699	674	661	653	695	698	684
															2.40556	0.1032	37.9255	736	709	704	731	717	696	692	719	768	711	732	683	673	725	732	736	699	713	699	674	666	710	702	677	681	695	661	707	681	672	689	732
															2.40833	0.1032	37.946	710	672	669	717	676	724	691	684	708	713	667	656	670	684	609	689	716	684	708	716	658	722	715	666	736	666	666	648	756	686	675	699
															2.41111	0.1032	37.9664	722	677	713	719	720	733	732	729	731	678	690	695	702	665	663	689	688	683	665	682	686	722	727	664	657	769	668	694	696	706	708	709
															2.41389	0.1034	37.9869	710	766	686	717	691	738	661	659	746	706	687	692	697	720	689	712	680	680	690	668	644	655	675	705	657	706	701	668	724	644	648	721
															2.41667	0.1034	38.0073	719	698	705	692	737	731	761	725	769	705	705	699	695	695	695	655	708	669	725	694	735	721	630	702	709	664	626	674	714	686	655	690
															2.41944	0.1034	38.0278	689	669	675	698	669	657	719	713	695	694	676	670	703	669	689	702	763	673	712	706	707	695	685	699	664	713	660	616	680	668	660	721
															2.42222	0.1034	38.0483	716	724	713	671	659	719	742	714	705	696	619	727	676	686	690	746	672	678	731	688	680	703	692	656	688	669	661	682	645	690	715	642
															2.425	0.1035	38.0687	730	764	707	726	744	673	727	659	702	753	701	708	676	686	672	711	631	699	675	622	682	678	706	726	740	675	680	674	686	666	696	642
															2.42778	0.1035	38.0892	710	681	678	700	688	681	672	684	748	686	670	701	693	702	658	659	684	730	703	707	675	645	696	679	674	715	695	656	708	678	647	651
															2.43056	0.1035	38.1097	690	739	675	782	728	732	645	726	714	709	700	708	697	703	717	638	722	677	660	678	728	695	640	691	727	687	623	706	739	683	637	699
															2.43333	0.1035	38.1301	710	688	734	642	664	671	684	694	678	712	671	659	718	691	724	698	704	692	655	710	690	745	679	654	679	704	688	660	678	709	670	701
															2.43611	0.1035	38.1506	750	719	727	729	736	722	690	683	714	712	644	707	682	673	703	719	749	695	680	692	707	696	653	723	687	672	683	704	621	673	712	658
															2.43889	0.1037	38.1711	725	665	700	719	737	688	712	700	712	700	707	670	740	723	676	690	691	669	683	684	672	679	708	683	653	658	669	739	659	692	707	647
															2.44167	0.1037	38.1915	708	748	682	718	724	672	722	731	699	711	678	700	689	702	680	680	697	720	705	708	710	663	708	675	649	668	721	679	713	677	723	689
															2.44444	0.1037	38.212	694	688	676	704	672	721	709	722	696	678	711	711	665	693	686	663	714	720	696	718	693	742	677	675	667	681	730	680	714	650	681	653
															2.44722	0.1039	38.2324	700	708	693	705	736	691	720	705	733	662	700	718	709	685	701	700	728	686	672	659	678	722	697	696	652	661	658	689	695	717	654	659
															2.45	0.1039	38.2529	707	686	702	732	741	700	717	679	693	727	697	726	707	668	695	677	731	662	676	675	679	682	644	689	708	679	689	697	677	645	728	717
															2.45278	0.104	38.2734	752	681	739	719	725	713	729	697	682	685	692	731	725	736	771	682	678	720	711	692	725	726	731	693	703	693	664	692	685	691	659	730
															2.45556	0.104	38.2938	737	736	710	746	671	707	737	735	731	762	673	723	700	722	741	678	722	712	731	743	705	702	711	706	723	778	746	713	737	729	661	671
															2.45833	0.104	38.3143	744	705	712	706	728	832	733	716	759	688	742	730	724	719	703	652	730	702	661	702	658	656	676	712	738	726	651	677	709	729	725	705
															2.46111	0.104	38.3347	726	714	708	690	686	733	751	708	716	744	777	697	756	776	729	747	697	728	780	766	697	771	673	669	711	722	680	746	693	686	721	740
															2.46389	0.104	38.3552	731	791	755	720	739	746	704	759	747	721	778	734	708	725	684	711	720	757	776	723	685	687	729	745	670	722	712	676	740	711	725	753
															2.46667	0.104	38.3757	767	712	750	778	691	704	803	745	751	701	752	745	738	755	692	759	779	700	704	730	716	724	774	732	779	756	758	718	685	732	738	690
															2.46944	0.104	38.3961	743	768	778	766	732	754	767	805	708	749	705	736	778	708	716	769	732	757	717	759	755	750	743	763	683	779	694	761	718	756	744	714
															2.47222	0.104	38.4166	767	751	763	775	761	786	753	813	772	735	756	741	756	752	753	750	772	735	793	764	769	704	670	750	731	707	756	672	741	744	731	731
															2.475	0.1042	38.4371	782	808	820	772	828	770	756	792	788	787	731	738	830	802	823	779	758	781	746	740	772	705	709	793	820	689	701	751	782	723	757	782
															2.47778	0.1042	38.4575	814	790	770	733	764	833	750	750	748	805	749	731	777	763	802	766	802	747	770	740	754	789	790	775	749	795	723	721	732	715	779	780
															2.48056	0.1042	38.478	778	844	818	783	803	801	819	770	797	783	740	765	846	761	781	803	794	768	783	751	765	775	725	723	781	782	716	736	753	768	780	786
															2.48333	0.1043	38.4984	785	756	775	790	804	803	772	811	809	823	777	789	813	803	831	804	785	779	728	808	754	762	791	792	762	751	771	780	751	764	794	754
															2.48611	0.1043	38.5189	808	796	745	784	743	742	734	736	770	792	748	799	798	794	740	747	772	783	807	846	783	803	780	796	843	757	793	810	780	770	740	784
															2.48889	0.1043	38.5394	807	791	814	852	793	768	852	809	823	814	843	765	801	813	787	811	875	760	768	808	789	792	818	809	807	821	760	851	809	768	782	825
															2.49167	0.1045	38.5598	856	816	819	881	804	866	797	797	874	825	804	855	811	774	806	820	870	806	843	835	777	803	818	753	778	832	873	881	799	777	819	884
															2.49444	0.1045	38.5803	909	883	867	893	827	915	785	868	830	807	845	832	861	854	858	788	810	880	837	867	809	845	814	850	791	846	805	838	806	806	832	853
															2.49722	0.1046	38.6008	877	861	836	865	890	855	844	810	839	838	808	845	852	852	854	892	877	877	867	836	845	840	831	848	838	863	860	849	881	881	831	811
															2.5	0.1045	38.6212	862	943	892	941	868	854	842	862	879	870	922	865	841	873	898	868	861	808	899	898	851	874	876	847	889	835	838	875	910	899	797	823
															2.50278	0.1046	38.6417	881	907	920	886	979	904	910	856	895	906	885	916	854	837	880	938	873	854	913	931	923	904	885	865	859	881	835	865	865	901	881	901
															2.50556	0.1046	38.6621	913	875	904	908	980	901	958	916	892	874	904	914	876	931	890	888	940	902	914	887	930	877	850	893	855	923	881	867	920	896	889	902
															2.50833	0.1046	38.6826	991	980	899	927	944	956	934	929	925	927	917	962	934	934	951	908	919	1005	898	936	936	877	940	925	928	965	936	908	886	944	896	924
															2.51111	0.1048	38.7031	998	972	935	969	914	950	958	936	962	892	943	984	924	915	978	941	908	890	925	891	928	866	885	894	909	923	920	918	953	850	916	873
															2.51389	0.1048	38.7235	995	950	1011	975	972	1012	961	921	967	1011	927	940	956	944	930	962	998	927	932	958	899	895	917	904	894	917	955	926	918	941	952	924
															2.51667	0.1048	38.744	1021	1042	998	971	970	949	923	904	973	923	920	916	966	883	981	965	974	932	960	995	971	917	973	931	920	958	908	936	934	960	951	941
															2.51944	0.1048	38.7645	982	956	942	926	852	973	941	1013	959	937	939	898	959	993	905	996	945	915	934	980	930	924	930	951	895	933	975	937	935	943	926	991
															2.52222	0.1048	38.7849	951	966	946	947	944	948	951	964	935	977	948	941	958	958	963	914	956	917	910	969	911	919	938	926	949	911	889	944	954	902	911	857
															2.525	0.1049	38.8054	934	900	971	930	983	974	993	989	967	964	932	942	930	941	957	983	911	948	919	967	953	868	867	893	860	995	905	936	943	939	902	894
															2.52778	0.1049	38.8259	951	872	933	983	964	968	881	932	877	949	911	905	875	888	914	936	845	861	940	863	907	877	920	911	884	883	886	915	950	885	920	856
															2.53056	0.1051	38.8463	942	887	872	915	930	912	871	921	897	921	860	836	900	850	887	838	949	920	931	870	920	877	908	920	935	847	862	911	833	904	872	886
															2.53333	0.1051	38.8668	837	878	864	901	812	857	839	875	907	897	906	870	861	897	872	891	841	864	873	845	891	919	896	846	907	850	826	850	863	838	880	820
															2.53611	0.1051	38.8872	849	830	874	865	863	802	844	868	872	859	841	786	850	842	911	884	783	871	836	892	781	822	854	878	821	841	859	822	871	823	830	865
															2.53889	0.1051	38.9077	847	815	876	788	784	791	829	818	806	800	820	827	830	845	809	845	818	802	807	820	808	794	762	827	844	791	852	831	818	844	788	799
															2.54167	0.1053	38.9282	850	856	823	864	779	791	761	835	803	763	773	790	824	851	760	818	824	798	799	842	807	810	814	790	756	791	784	754	759	760	751	791
															2.54444	0.1053	38.9486	780	796	766	840	806	837	820	783	823	792	822	742	809	802	789	791	809	783	836	791	764	748	848	743	760	743	807	742	755	744	763	752
															2.54722	0.1054	38.9691	746	763	806	826	787	788	764	818	785	801	778	768	723	762	761	799	777	767	764	847	738	749	743	786	760	775	737	726	793	743	767	786
															2.55	0.1054	38.9896	780	822	806	759	760	772	719	721	782	777	738	788	759	799	740	807	755	789	756	739	768	718	739	691	724	738	801	772	754	748	749	750
															2.55278	0.1054	39.01	735	795	774	761	770	790	728	791	773	714	690	731	783	749	745	763	736	737	762	767	729	707	729	739	702	749	673	738	734	707	717	765
															2.55556	0.1056	39.0305	809	769	799	779	766	755	772	683	793	782	698	725	759	755	736	748	731	772	756	742	763	767	723	702	761	716	700	752	738	715	714	688
															2.55833	0.1056	39.051	787	733	784	773	770	752	721	734	701	704	713	715	715	718	712	717	760	761	735	702	682	694	724	697	744	689	717	705	759	707	755	672
															2.56111	0.1056	39.0714	740	749	739	784	725	741	787	748	764	729	733	713	694	698	678	751	706	707	711	697	677	683	693	718	677	734	678	749	677	682	721	737
															2.56389	0.1057	39.0919	790	725	729	746	727	714	727	751	731	696	733	716	734	699	725	659	721	717	733	748	713	693	714	669	650	762	710	693	707	732	712	705
															2.56667	0.1057	39.1123	771	703	709	700	735	749	773	748	776	723	695	695	714	775	714	717	698	691	718	742	712	711	716	706	711	721	699	735	698	668	688	704
															2.56944	0.1059	39.1328	736	704	729	723	746	704	748	762	688	688	706	699	705	684	716	697	713	677	723	730	693	727	742	772	707	674	703	736	691	687	712	727
															2.57222	0.1059	39.1533	694	729	714	806	745	729	709	716	702	730	710	691	663	749	697	621	736	702	703	703	730	692	722	738	714	658	685	719	699	634	634	683
															2.575	0.106	39.1737	771	695	711	734	736	744	707	703	676	675	725	721	683	740	741	688	697	722	694	738	682	727	674	662	695	702	682	716	703	685	681	694
															2.57778	0.106	39.1942	753	728	711	744	729	738	689	703	744	725	702	654	725	680	758	717	716	683	735	681	694	678	733	643	719	667	699	697	727	676	719	606
															2.58056	0.106	39.2146	706	705	699	768	666	740	752	696	775	675	727	706	707	629	672	688	653	709	662	704	733	739	738	721	705	737	735	721	710	684	669	667
															2.58333	0.106	39.2351	738	680	753	732	711	761	710	744	738	731	713	710	688	734	697	719	689	726	653	704	676	681	678	677	706	707	689	684	683	707	707	702
															2.58611	0.106	39.2556	696	679	733	735	784	711	687	730	730	670	725	698	750	694	708	633	701	682	738	683	731	661	738	694	676	681	724	682	677	703	674	655
															2.58889	0.106	39.276	738	690	758	660	700	699	690	672	700	717	695	734	679	673	697	670	706	731	671	712	660	699	687	689	678	691	691	660	694	649	665	689
															2.59167	0.106	39.2965	739	700	731	709	747	753	703	657	691	754	701	657	689	707	728	772	732	691	693	702	721	727	675	659	678	773	633	678	666	654	660	656
															2.59444	0.106	39.317	742	746	673	698	718	736	741	715	705	782	671	654	694	723	713	684	703	718	725	687	660	629	689	659	685	673	673	704	703	719	667	747
															2.59722	0.106	39.3374	717	685	766	680	691	738	731	715	707	720	686	698	696	680	685	708	702	692	688	713	693	705	727	685	712	654	683	660	726	653	712	677
															2.6	0.1062	39.3579	754	719	691	668	668	749	671	679	686	712	815	699	727	675	677	735	693	656	688	690	695	706	656	670	698	667	685	716	684	673	675	664
															2.60278	0.1062	39.3783	687	708	724	716	717	664	689	703	716	690	717	649	713	729	684	739	642	685	681	680	684	705	727	689	637	640	680	742	714	675	661	645
															2.60556	0.1062	39.3988	690	771	711	743	708	715	725	685	682	728	708	678	733	713	755	699	712	691	683	687	688	711	687	724	690	693	697	673	722	673	687	667
															2.60833	0.1062	39.4193	754	723	689	702	730	687	689	700	681	714	677	680	739	679	702	709	721	701	676	688	678	667	672	705	635	712	697	701	709	675	649	653
															2.61111	0.106	39.4397	728	730	759	729	698	704	713	668	738	689	704	679	690	678	680	676	677	710	662	675	704	694	730	629	682	652	657	739	668	645	719	667
															2.61389	0.1062	39.4602	715	666	740	757	690	745	701	704	672	677	686	711	748	693	657	690	737	692	634	663	688	710	680	702	695	689	675	686	705	709	632	670
															2.61667	0.1062	39.4807	704	711	695	717	729	723	654	721	644	745	647	673	719	705	693	694	668	659	710	698	725	628	662	727	684	667	740	647	749	640	683	667
															2.61944	0.1062	39.5011	713	752	731	686	686	676	677	725	706	694	725	684	680	643	669	701	775	656	682	627	654	693	668	671	674	711	641	653	749	665	684	663
															2.62222	0.1062	39.5216	707	713	701	709	748	724	698	666	715	659	728	689	699	694	678	721	721	687	686	696	713	663	691	743	664	669	681	639	679	644	682	654
															2.625	0.106	39.5421	758	679	743	677	717	706	711	704	678	680	681	687	701	694	708	636	712	734	637	686	714	671	631	692	672	685	696	644	652	729	689	680
															2.62778	0.1062	39.5625	740	736	718	658	729	699	743	683	681	697	682	687	685	714	692	709	688	662	676	688	706	648	719	678	647	701	708	658	707	687	635	650
															2.63056	0.1062	39.583	700	730	691	711	701	700	710	723	692	698	751	702	743	652	716	731	754	680	666	687	678	674	636	659	702	640	646	647	731	667	673	645
															2.63333	0.1063	39.6034	714	755	734	660	732	704	693	716	697	701	725	702	642	695	692	697	686	719	688	691	692	707	695	728	706	683	627	677	722	695	632	700
															2.63611	0.1063	39.6239	757	802	725	702	706	717	695	670	669	701	704	675	684	684	680	648	717	683	705	635	654	753	656	654	686	664	678	694	688	697	690	705
															2.63889	0.1065	39.6444	725	706	731	720	708	717	677	710	706	711	692	740	672	660	712	684	693	694	700	685	648	672	623	638	736	694	698	681	704	662	658	732
															2.64167	0.1065	39.6648	754	714	650	724	744	715	669	693	669	724	734	655	672	692	699	684	708	706	663	691	659	684	650	692	652	659	665	707	675	689	666	654
															2.64444	0.1065	39.6853	745	788	726	713	734	682	692	732	763	708	716	721	713	705	708	681	692	680	712	663	757	699	665	673	635	695	681	699	664	645	680	719
															2.64722	0.1066	39.7058	719	670	710	715	726	692	747	755	682	695	685	714	719	665	698	664	718	692	636	728	712	660	646	691	682	650	633	687	719	626	719	654
															2.65	0.1066	39.7262	754	775	732	740	744	716	688	675	732	699	699	700	707	716	681	730	742	671	672	766	699	677	709	659	652	662	693	682	679	666	722	615
															2.65278	0.1066	39.7467	683	677	750	733	733	708	684	722	674	728	668	703	697	645	725	733	692	722	665	660	729	675	726	655	669	647	655	651	670	673	651	674
															2.65556	0.1068	39.7671	721	706	758	715	691	696	697	732	684	674	715	675	692	642	733	705	695	702	710	678	722	695	708	725	684	666	678	676	645	635	674	612
															2.65833	0.1068	39.7876	788	781	708	693	698	749	720	724	672	669	696	712	670	679	617	663	697	703	743	698	704	673	691	642	693	635	652	671	694	681	695	740
															2.66111	0.107	39.8081	760	740	667	707	704	698	696	656	703	692	718	702	715	690	704	703	627	684	719	690	680	699	685	683	661	706	692	682	689	733	668	724
															2.66389	0.107	39.8285	727	644	753	724	733	718	744	684	725	720	722	698	675	730	715	700	688	733	681	686	706	685	699	681	678	656	637	663	687	671	670	691
															2.66667	0.107	39.849	713	757	682	729	718	705	684	692	696	697	711	701	689	697	713	675	705	702	717	691	740	701	634	681	688	682	669	660	661	684	667	682
															2.66944	0.107	39.8695	716	703	724	694	716	731	685	748	741	694	671	700	722	696	705	655	665	656	673	642	676	698	717	722	698	666	673	693	681	719	630	678
															2.67222	0.107	39.8899	712	707	736	664	724	733	748	639	681	732	690	750	641	692	697	660	750	632	732	680	716	726	680	676	679	683	684	716	694	714	694	701
															2.675	0.107	39.9104	778	735	714	792	709	728	686	720	708	678	765	693	663	710	673	668	760	746	723	666	699	707	722	697	700	638	654	674	669	706	703	699
															2.67778	0.107	39.9308	709	757	714	712	725	748	737	678	668	749	689	738	672	687	710	690	725	664	686	659	702	706	686	695	704	720	652	675	684	678	698	648
															2.68056	0.1071	39.9513	750	707	732	719	707	736	711	699	750	686	700	650	722	694	728	631	714	678	669	674	684	695	699	676	740	671	666	673	670	683	681	680
															2.68333	0.1071	39.9718	715	711	723	744	673	710	625	720	703	682	751	699	698	716	681	746	691	701	704	713	676	678	659	753	666	682	721	664	703	700	706	687
															2.68611	0.1073	39.9922	723	693	716	730	697	666	671	718	671	691	693	682	678	717	722	742	738	708	738	671	702	661	731	673	714	650	687	673	691	647	748	676
															2.68889	0.1071	40.0127	746	724	692	720	701	706	735	748	705	699	695	666	704	699	762	723	655	639	655	629	686	699	710	685	649	671	663	682	683	645	706	650
															2.69167	0.1073	40.0332	650	723	731	697	681	725	651	708	697	749	730	719	704	740	716	758	703	734	648	681	750	684	708	678	659	667	686	669	687	691	694	724
															2.69444	0.1073	40.0536	720	712	768	686	720	750	661	696	686	713	666	705	713	667	722	698	730	724	674	671	664	688	707	710	627	654	691	666	673	674	695	681
															2.69722	0.1074	40.0741	729	725	755	780	753	745	700	735	700	720	741	773	697	724	716	718	704	683	706	689	680	666	645	687	721	694	684	660	671	688	643	694
															2.7	0.1074	40.0945	766	718	651	753	745	708	755	718	708	758	713	708	706	685	696	684	710	711	671	650	654	682	706	664	691	741	700	682	672	698	666	661
															2.70278	0.1076	40.115	714	756	719	713	678	730	712	734	738	772	674	715	686	658	756	688	765	689	651	721	722	646	721	745	734	702	685	654	675	657	679	631
															2.70556	0.1074	40.1355	761	737	726	721	735	762	726	728	702	701	680	694	665	685	661	672	690	675	675	718	694	677	728	683	656	688	688	639	714	666	699	669
															2.70833	0.1076	40.1559	763	718	730	710	703	723	751	736	723	718	701	708	726	710	737	685	714	710	662	693	688	721	654	719	663	669	661	631	699	644	662	695
															2.71111	0.1076	40.1764	715	715	717	695	754	725	744	671	674	721	725	802	732	653	684	726	683	720	678	674	670	681	722	715	717	686	703	695	757	713	661	725
															2.71389	0.1077	40.1969	722	755	702	760	712	739	681	715	728	696	740	766	699	698	679	680	704	680	714	663	704	711	701	696	733	730	691	694	710	656	673	684
															2.71667	0.1079	40.2173	741	702	688	698	728	734	746	742	725	688	697	707	738	697	730	679	701	713	663	693	730	723	712	698	711	688	703	716	707	694	702	704
															2.71944	0.1077	40.2378	734	743	732	716	702	735	729	751	717	741	678	764	741	719	729	686	672	677	728	676	672	725	675	673	685	660	648	669	676	688	660	715
															2.72222	0.1079	40.2582	712	742	689	778	750	713	694	757	676	709	686	700	657	660	690	734	685	694	690	706	694	705	674	688	646	739	666	716	720	711	697	643
															2.725	0.1079	40.2787	749	734	685	723	712	717	721	706	737	702	703	717	647	681	715	686	667	695	665	676	682	662	736	653	707	714	723	663	687	684	684	696
															2.72778	0.1079	40.2992	732	734	738	687	713	736	708	728	699	755	752	730	659	735	736	697	727	718	648	653	721	735	744	684	667	692	679	685	719	714	665	697
															2.73056	0.108	40.3196	757	720	728	723	745	724	722	685	737	666	727	700	757	691	714	705	716	706	688	652	692	697	765	725	705	673	689	696	680	713	674	676
															2.73333	0.108	40.3401	757	754	740	708	713	719	715	701	691	760	770	714	646	679	749	710	714	700	702	712	710	693	695	716	673	665	722	660	691	698	688	688
															2.73611	0.108	40.3606	757	752	711	769	740	729	709	692	677	723	695	680	691	704	685	712	695	674	727	710	726	684	685	708	732	703	686	711	699	746	725	676
															2.73889	0.108	40.381	732	695	776	742	726	746	749	695	721	661	700	723	664	690	698	733	728	720	707	664	658	716	656	652	742	712	677	720	702	713	658	685
															2.74167	0.1082	40.4015	786	808	785	709	745	790	754	725	774	729	714	686	695	737	760	737	721	759	670	684	742	660	674	671	686	697	676	687	762	670	734	704
															2.74444	0.1082	40.422	768	769	734	742	686	713	719	720	672	703	732	694	807	711	722	728	712	720	715	712	633	726	701	705	689	722	699	699	695	718	737	700
															2.74722	0.1082	40.4424	735	780	746	745	775	749	684	665	715	708	723	717	701	720	694	690	763	700	712	734	760	705	725	703	720	711	696	697	698	719	710	694
															2.75	0.1084	40.4629	750	732	759	718	709	712	700	748	684	752	668	725	721	729	677	695	645	712	687	698	715	744	680	656	771	710	658	694	708	687	698	660
															2.75278	0.1082	40.4833	826	718	724	719	710	725	724	729	694	765	767	738	691	748	712	715	722	698	688	753	729	678	654	729	660	719	675	674	696	671	653	688
															2.75556	0.1084	40.5038	756	759	764	736	755	773	747	765	782	788	772	776	735	680	757	703	747	733	751	694	717	746	713	732	679	698	672	724	696	743	649	678
															2.75833	0.1084	40.5243	767	775	710	755	734	748	770	741	712	702	745	719	699	663	722	759	699	698	675	688	707	700	744	717	674	693	718	670	740	659	694	694
															2.76111	0.1084	40.5447	799	747	751	694	748	695	708	796	719	747	761	684	678	721	701	708	743	713	689	711	743	741	709	707	684	661	772	681	742	696	732	717
															2.76389	0.1084	40.5652	783	713	747	740	768	780	708	727	742	720	723	709	745	777	770	749	722	701	710	721	740	718	734	701	677	678	699	672	699	701	734	705
															2.76667	0.1084	40.5857	759	798	769	725	760	774	748	716	769	783	720	752	740	719	767	720	679	739	740	722	707	710	673	727	690	692	672	705	717	752	698	660
															2.76944	0.1084	40.6061	800	773	812	751	751	731	735	758	746	802	712	707	753	726	719	685	669	692	715	681	748	731	731	717	715	656	704	708	791	672	714	670
															2.77222	0.1085	40.6266	820	800	766	759	761	768	723	724	799	728	708	800	719	751	686	767	731	685	729	684	727	676	732	679	704	743	665	671	742	691	710	719
															2.775	0.1085	40.647	776	786	787	715	736	791	776	704	807	796	775	772	734	775	709	747	762	715	690	730	720	727	700	758	705	734	679	734	727	732	720	757
															2.77778	0.1085	40.6675	754	728	776	829	785	712	812	796	830	772	787	779	734	792	796	718	753	793	716	735	721	764	708	696	763	696	744	726	743	700	704	736
															2.78056	0.1085	40.688	833	772	769	790	849	733	807	800	752	748	756	731	728	760	749	800	744	727	767	756	756	729	781	754	719	745	740	740	736	735	743	718
															2.78333	0.1085	40.7084	810	874	783	839	781	830	838	842	762	791	765	804	859	736	820	751	796	782	777	758	819	763	731	706	779	760	730	726	730	763	751	741
															2.78611	0.1087	40.7289	817	869	820	824	844	794	830	832	819	810	801	844	794	797	801	840	793	828	766	750	732	812	786	800	790	772	767	728	733	758	709	778
															2.78889	0.1088	40.7494	942	927	888	880	879	816	799	796	887	818	828	817	813	846	824	864	785	747	841	795	789	821	783	743	786	792	749	779	781	741	781	776
															2.79167	0.1088	40.7698	928	917	916	915	945	954	894	832	863	853	872	821	836	812	811	810	828	789	864	853	880	818	842	823	838	885	816	844	740	782	789	717
															2.79444	0.1088	40.7903	962	967	924	933	926	977	874	924	904	859	935	908	905	881	927	856	924	838	854	839	805	834	773	800	775	798	815	784	752	824	825	785
															2.79722	0.1088	40.8107	1012	1108	1028	1074	1005	1019	1016	1026	921	991	983	955	960	970	965	961	915	897	936	934	900	897	902	874	885	852	833	826	803	828	828	800
															2.8	0.1088	40.8312	1105	1130	1144	1167	1024	1037	1098	1026	1032	1090	1050	998	991	962	980	961	1022	943	968	994	971	960	952	880	889	906	877	879	799	907	900	872
															2.80278	0.109	40.8517	1262	1275	1189	1209	1204	1203	1134	1170	1064	1122	1144	1133	1113	1088	1107	1093	1017	1030	1048	1050	1060	995	965	952	989	992	877	865	847	892	920	931
															2.80556	0.109	40.8721	1427	1400	1457	1325	1362	1349	1304	1299	1308	1224	1214	1263	1235	1232	1131	1161	1152	1196	1158	1087	1150	1148	1063	1030	1032	1091	1011	953	883	940	1016	958
															2.80833	0.109	40.8926	1583	1579	1559	1511	1611	1460	1463	1466	1447	1440	1399	1406	1393	1358	1375	1335	1300	1282	1292	1317	1297	1191	1252	1194	1138	1154	1182	1060	863	1027	1044	1020
															2.81111	0.1091	40.9131	1854	1937	1887	1787	1801	1679	1738	1746	1679	1680	1605	1617	1584	1632	1583	1494	1514	1500	1486	1452	1408	1369	1400	1409	1367	1278	1326	1132	953	1144	1085	1134
															2.81389	0.1093	40.9335	2319	2322	2326	2308	2189	2141	2056	2121	2052	1975	1951	1919	1985	1851	1884	1849	1831	1738	1718	1743	1697	1733	1662	1597	1534	1596	1421	1329	1019	1282	1239	1206
															2.81667	0.1093	40.954	3124	3055	2911	2927	2734	2749	2700	2636	2575	2591	2411	2469	2435	2384	2314	2327	2296	2297	2241	2121	2034	2066	2035	1975	1867	1933	1781	1427	1064	1440	1379	1416
															2.81944	0.1093	40.9744	4029	3953	4024	3918	3628	3638	3588	3524	3412	3373	3294	3339	3255	3109	3037	3071	2924	2845	2805	2768	2662	2721	2536	2514	2494	2335	2202	1721	1092	1675	1706	1681
															2.82222	0.1093	40.9949	5619	5622	5585	5217	5250	4966	4822	4796	4669	4542	4537	4423	4244	4285	4202	3980	3858	3904	3706	3591	3667	3529	3471	3187	3106	3004	2900	2120	1226	2066	2098	2021
															2.825	0.1094	41.0154	7933	7954	7941	7489	7348	7170	6986	6914	6520	6655	6322	6176	6006	6032	5735	5537	5388	5312	5143	5135	4731	4688	4520	4444	4174	4114	3844	2708	1353	2472	2482	2547
															2.82778	0.1094	41.0358	11255	11189	10901	10439	10212	9818	9735	9525	9054	8869	8727	8519	8272	8350	8061	7729	7547	7456	7092	6909	6656	6446	6112	5959	5667	5549	5227	3554	1629	3103	3244	3250
															2.83056	0.1094	41.0563	14770	14550	14181	13846	13268	13037	12710	12299	11932	11822	11730	11441	11055	10896	10633	10237	10230	9698	9513	9036	8948	8541	8260	7781	7431	7370	6864	4662	1919	3874	4013	4113
															2.83333	0.1094	41.0768	16588	16501	16401	15751	15601	15188	14761	14684	14138	13926	13730	13532	13026	13033	12823	12439	12026	11909	11336	11267	10847	10462	10186	9799	9485	8902	8781	5765	2401	4778	5189	5232
															2.83611	0.1094	41.0972	15945	16086	15531	15396	14926	14552	14312	14232	13997	13889	13767	13522	13220	13202	12947	12666	12320	12330	12015	11788	11392	11120	10825	10315	10127	9811	9618	7114	2625	5688	6143	6254
															2.83889	0.1096	41.1177	13201	13067	13011	12677	12426	12590	12122	11935	11771	11773	11653	11692	11353	11352	11283	11106	10896	10894	10461	10425	10288	10137	9854	9598	9439	9138	9007	7289	2791	6327	6620	6808
															2.84167	0.1096	41.1382	10690	10957	10622	10474	10175	10108	9746	9901	9427	9598	9491	9308	9273	8977	9215	8976	8936	8789	8591	8510	8421	8227	8224	8136	7961	7737	7814	6582	2635	6028	6354	6434
															2.84444	0.1096	41.1586	9799	10053	9866	9324	9419	9099	9144	8830	8726	8508	8446	8275	8152	8181	7954	7943	7746	7741	7625	7509	7536	7170	7014	7091	6789	6545	6673	5840	2539	5668	5922	5873
															2.84722	0.1097	41.1791	9959	9607	9459	9407	9191	8965	8796	8607	8421	8410	8335	8134	7950	8044	7888	7592	7520	7301	7318	7054	7147	6865	6681	6449	6422	6345	6394	5407	2414	5149	5394	5134
															2.85	0.1097	41.1995	8826	8887	8643	8493	8216	8374	7962	7975	8017	7715	7618	7610	7367	7659	7368	7302	7239	7117	6875	6894	6986	6616	6413	6320	6128	6054	5881	5461	2488	4849	5081	4892
															2.85278	0.1097	41.22	6811	6947	6682	6467	6540	6542	6167	6459	6138	6287	6050	6080	6095	6163	5985	6083	5861	5849	5759	5887	5766	5518	5618	5386	5437	5281	5326	5088	2586	4526	4596	4639
															2.85556	0.1099	41.2405	4737	4585	4558	4456	4401	4602	4324	4438	4340	4326	4429	4491	4341	4415	4393	4380	4309	4244	4301	4256	4290	4195	4214	4211	4174	4118	4161	4707	2422	4069	4198	4148
															2.85833	0.1097	41.2609	3029	3177	3240	3153	3156	3028	2984	3046	2987	3057	2993	3207	2875	2993	3012	3011	3050	3087	3023	3040	3038	3054	2993	3025	3045	3155	2970	3966	2343	3530	3695	3434
															2.86111	0.1099	41.2814	2368	2388	2337	2306	2331	2300	2215	2252	2102	2225	2254	2234	2165	2215	2240	2235	2133	2218	2181	2262	2282	2283	2237	2264	2237	2246	2467	3273	2277	2934	2861	2720
															2.86389	0.1101	41.3019	1948	1933	1999	1914	1872	1843	1854	1865	1803	1807	1784	1811	1846	1796	1836	1841	1847	1838	1815	1880	1848	1864	1862	1788	1813	1768	1936	3099	2212	2522	2343	2263
															2.86667	0.1101	41.3223	1706	1727	1696	1651	1689	1620	1701	1613	1642	1618	1677	1555	1620	1645	1694	1636	1518	1613	1637	1528	1623	1558	1589	1594	1555	1599	1639	2836	2335	2169	2025	1806
															2.86944	0.1101	41.3428	1556	1593	1592	1504	1495	1507	1561	1531	1518	1471	1478	1521	1471	1493	1488	1475	1448	1439	1446	1470	1454	1433	1478	1399	1436	1403	1469	2745	2409	1916	1778	1729
															2.87222	0.1102	41.3632	1516	1482	1475	1407	1484	1490	1412	1398	1424	1352	1370	1322	1371	1416	1345	1385	1380	1377	1413	1357	1385	1332	1395	1317	1332	1311	1405	2828	2402	1832	1646	1591
															2.875	0.1102	41.3837	1416	1367	1422	1307	1300	1365	1399	1247	1281	1323	1283	1222	1313	1289	1273	1355	1273	1284	1281	1311	1339	1208	1228	1254	1206	1290	1309	2668	2465	1599	1513	1457
															2.87778	0.1102	41.4042	1253	1335	1245	1281	1293	1293	1271	1276	1187	1293	1298	1266	1241	1248	1270	1268	1178	1177	1225	1181	1261	1276	1241	1197	1193	1128	1179	2696	2481	1544	1518	1368
															2.88056	0.1102	41.4246	1165	1285	1246	1205	1254	1191	1263	1208	1164	1186	1182	1206	1203	1110	1224	1235	1143	1199	1233	1136	1135	1124	1128	1167	1153	1077	1170	2655	2392	1555	1550	1337
															2.88333	0.1102	41.4451	1153	1168	1204	1138	1123	1183	1167	1184	1196	1150	1172	1197	1142	1147	1097	1092	1086	1166	1153	1073	1124	1129	1084	1115	1148	1152	1145	2592	2585	1588	1375	1304
															2.88611	0.1104	41.4656	1186	1181	1079	1107	1125	1138	1046	1140	1105	1065	1057	1115	1123	1036	1096	1054	1060	1112	1085	1088	1062	1093	1077	1097	1030	1060	1084	2483	2461	1428	1277	1233
															2.88889	0.1104	41.486	1115	1130	1143	1142	1058	1079	1075	1049	1057	1061	994	1069	982	1049	1068	1006	1064	1005	1035	1008	1010	995	1002	1080	1028	1022	1014	2238	2425	1444	1280	1152
															2.89167	0.1104	41.5065	1065	1084	997	1053	1060	999	1034	980	993	1033	1036	1004	1042	1042	1038	1036	1006	1046	934	975	971	960	1022	967	982	994	1020	2115	2361	1391	1285	1152
															2.89444	0.1105	41.5269	971	1010	956	965	970	984	960	956	993	998	996	1058	962	1033	980	973	998	922	998	982	965	1010	1017	1032	918	944	927	1996	2371	1351	1172	1061
															2.89722	0.1105	41.5474	947	964	938	946	958	935	942	953	975	991	930	983	927	937	916	919	902	984	909	954	893	950	901	930	925	877	917	1703	2247	1317	1123	1044
															2.9	0.1105	41.5679	937	906	909	938	927	930	904	885	951	936	934	945	934	918	877	915	906	879	906	887	934	907	867	877	898	863	893	1564	2187	1274	1064	1045
															2.90278	0.1105	41.5883	850	937	871	904	868	855	877	874	890	892	871	926	887	897	868	837	918	894	864	866	887	860	875	856	869	876	887	1393	2098	1234	1017	963
															2.90556	0.1107	41.6088	900	879	868	859	872	931	889	847	899	879	906	891	874	889	870	907	808	835	855	880	874	759	868	825	817	875	882	1314	1990	1086	992	917
															2.90833	0.1107	41.6293	909	963	858	909	852	876	896	829	882	844	814	820	855	866	840	837	822	844	832	843	819	849	787	790	805	813	883	1177	1910	1108	935	850
															2.91111	0.1107	41.6497	871	879	806	842	852	845	895	818	816	808	887	825	789	807	860	797	831	824	768	839	863	812	851	775	851	783	806	1053	1817	966	903	848
															2.91389	0.1107	41.6702	843	855	839	855	791	851	826	821	844	822	852	812	766	768	813	771	804	831	835	833	798	799	798	789	783	754	813	940	1727	966	849	862
															2.91667	0.1107	41.6906	789	839	842	812	849	833	794	853	836	823	783	818	801	793	811	771	814	777	787	789	782	770	766	766	764	753	750	879	1590	991	786	802
															2.91944	0.1107	41.7111	877	842	828	870	816	818	818	810	825	800	787	782	770	752	761	761	814	745	764	761	730	756	753	755	741	764	768	908	1486	879	788	809
															2.92222	0.1107	41.7316	778	819	779	759	783	796	783	784	790	768	730	809	737	774	781	780	770	760	741	739	739	786	795	748	769	842	785	830	1412	829	845	761
															2.925	0.1108	41.752	796	788	809	717	741	782	751	808	798	742	758	806	777	771	829	772	838	792	733	716	804	765	740	739	698	720	744	818	1330	784	741	755
															2.92778	0.1108	41.7725	787	775	767	756	755	794	768	764	770	754	730	773	771	708	743	741	819	743	723	717	713	781	719	760	746	686	752	796	1219	851	727	724
															2.93056	0.1108	41.793	793	786	822	805	791	786	799	780	762	793	770	771	765	771	728	776	753	764	708	695	715	691	707	783	730	739	714	777	1213	786	711	711
															2.93333	0.111	41.8134	796	740	760	769	815	736	782	755	719	773	779	769	776	767	738	733	712	741	725	757	702	757	759	721	662	715	746	785	1049	742	706	769
															2.93611	0.111	41.8339	797	750	815	808	755	751	742	751	731	731	744	728	743	779	759	753	670	774	731	699	748	734	718	730	750	739	717	794	1052	781	740	692
															2.93889	0.111	41.8543	735	775	786	755	821	844	759	736	729	846	790	744	716	742	750	756	758	703	738	755	733	771	717	741	689	685	730	727	990	774	735	727
															2.94167	0.111	41.8748	792	769	725	786	698	727	806	739	746	746	751	740	711	749	719	764	724	733	734	688	706	714	769	737	692	743	704	728	1082	688	721	676
															2.94444	0.1111	41.8953	788	767	790	771	789	720	800	779	788	719	770	716	747	657	721	706	754	706	727	722	686	707	701	725	742	770	690	771	960	743	758	746
															2.94722	0.1111	41.9157	806	751	773	737	761	711	774	794	750	769	724	754	729	736	779	727	718	786	745	703	710	729	731	739	744	700	713	702	951	726	675	723
															2.95	0.1111	41.9362	748	724	765	737	717	761	813	792	708	760	774	714	723	722	730	661	697	708	761	719	694	711	689	742	726	738	734	718	940	767	700	678
															2.95278	0.1111	41.9567	732	746	762	717	743	757	749	782	755	725	751	662	718	695	721	743	711	751	706	702	735	751	694	726	702	684	705	727	885	689	725	700
															2.95556	0.1111	41.9771	813	715	785	738	739	762	772	719	709	735	694	707	751	718	718	765	742	695	688	727	721	713	721	723	797	699	729	716	874	754	719	706
															2.95833	0.1113	41.9976	722	799	774	706	729	742	724	682	707	748	730	711	744	780	708	751	762	715	695	663	700	700	705	709	737	705	689	714	838	657	737	705
															2.96111	0.1111	42.0181	723	783	739	741	754	759	688	764	725	745	768	719	690	678	718	729	699	707	717	730	690	712	699	684	709	706	725	718	847	710	716	769
															2.96389	0.1113	42.0385	759	767	749	741	759	686	750	705	740	695	714	765	707	719	738	698	712	729	741	683	713	743	728	694	670	722	677	704	780	697	690	701
															2.96667	0.1113	42.059	710	746	748	745	733	705	742	770	710	707	690	735	775	743	733	709	703	721	742	740	739	724	698	751	721	692	673	709	836	673	718	712
															2.96944	0.1115	42.0794	753	720	742	711	705	762	721	724	713	682	710	707	731	687	751	713	703	716	749	737	704	694	723	701	683	702	703	725	809	697	719	672
															2.97222	0.1115	42.0999	695	790	755	756	700	728	740	738	691	742	732	688	688	702	748	678	743	698	692	699	725	692	706	728	696	653	684	689	899	738	750	684
															2.975	0.1115	42.1204	716	750	729	767	729	744	693	716	689	740	740	734	705	765	678	676	685	688	755	730	745	726	718	726	666	716	702	699	826	704	720	719
															2.97778	0.1115	42.1408	786	706	735	770	754	762	736	744	699	757	720	739	710	736	719	732	759	714	747	761	700	723	734	701	674	718	687	702	865	677	724	711
															2.98056	0.1116	42.1613	723	743	780	683	755	768	736	749	727	789	740	743	729	705	689	718	750	678	698	726	683	692	684	690	667	647	710	716	800	721	702	705
															2.98333	0.1116	42.1818	748	781	763	699	732	718	764	721	707	689	735	687	696	748	733	716	707	670	716	650	703	711	677	709	697	729	717	673	835	666	686	665
															2.98611	0.1118	42.2022	748	730	757	692	757	739	670	759	710	720	762	749	677	774	694	699	729	742	680	681	738	677	712	680	757	704	748	662	824	721	690	673
															2.98889	0.1118	42.2227	690	787	708	723	754	723	709	714	727	691	745	750	718	722	708	743	705	662	722	705	771	697	731	696	687	688	723	710	834	765	706	686
															2.99167	0.1118	42.2431	774	729	690	740	735	714	717	684	736	702	719	719	730	710	774	714	697	733	740	746	682	755	673	723	686	647	710	654	850	691	695	690
															2.99444	0.1118	42.2636	724	734	742	706	681	729	740	761	717	740	725	678	707	674	724	666	684	700	704	712	769	725	738	693	718	711	662	665	836	697	755	716
															2.99722	0.1119	42.2841	742	747	755	717	726	752	687	719	734	684	724	715	701	771	698	706	716	727	724	738	732	692	724	737	709	740	718	677	811	685	712	710
															3	0.1119	42.3045	781	700	731	762	730	724	737	739	692	699	721	718	716	684	717	727	698	687	708	740	704	704	661	688	698	693	703	692	848	699	683	677
															3.00278	0.1119	42.325	753	735	729	723	759	737	675	798	726	774	709	750	733	740	715	764	731	733	787	719	727	770	723	734	709	690	722	704	800	649	738	671
															3.00556	0.1121	42.3454	734	748	739	695	736	766	691	688	722	769	738	688	724	706	694	664	718	675	702	725	738	726	723	734	738	709	712	705	794	750	727	686
															3.00833	0.1119	42.3659	755	757	771	747	711	791	702	722	764	711	773	759	758	741	719	763	705	716	717	742	627	753	706	702	692	709	696	715	763	682	654	704
															3.01111	0.1121	42.3864	739	787	686	739	748	770	734	785	759	721	726	698	728	735	734	678	723	712	714	705	697	723	727	751	648	692	673	758	798	681	704	740
															3.01389	0.1121	42.4068	739	694	780	726	706	749	713	739	744	755	663	717	751	651	708	720	731	711	752	717	722	730	700	687	678	704	669	663	833	732	731	679
															3.01667	0.1122	42.4273	745	714	671	740	775	777	736	736	735	746	754	692	697	727	725	717	693	709	675	700	715	745	686	744	714	728	763	748	808	710	663	802
															3.01944	0.1122	42.4478	757	723	742	748	748	760	699	786	702	759	721	767	701	755	731	759	772	763	743	722	763	712	719	729	691	697	723	703	798	752	704	742
															3.02222	0.1122	42.4682	752	778	739	744	758	755	731	718	733	728	682	695	761	749	777	719	769	689	740	749	712	691	708	741	699	732	710	743	824	704	703	741
															3.025	0.1124	42.4887	793	774	756	717	742	750	761	677	705	730	709	745	765	743	753	727	709	693	739	733	776	716	670	704	688	710	683	741	786	702	744	725
															3.02778	0.1124	42.5092	754	713	732	719	748	772	723	762	771	706	741	663	721	729	731	772	674	710	697	663	716	681	710	686	718	717	711	670	825	788	704	684
															3.03056	0.1124	42.5296	714	751	698	723	750	793	728	733	736	754	748	720	709	745	676	707	681	731	740	685	724	761	693	703	727	657	698	737	824	733	684	690
															3.03333	0.1124	42.5501	763	757	732	695	710	783	744	724	730	701	699	739	705	724	688	727	701	740	730	768	739	752	693	706	718	689	680	723	824	697	666	659
															3.03611	0.1124	42.5705	751	723	752	715	763	727	704	775	660	825	721	725	698	739	762	649	699	737	732	728	710	713	702	698	686	672	736	725	775	703	708	684
															3.03889	0.1125	42.591	759	765	742	704	757	739	689	727	727	744	747	735	781	729	713	734	695	694	730	738	700	697	712	649	651	730	720	689	829	702	717	690
															3.04167	0.1125	42.6115	751	683	726	702	745	733	707	702	737	783	769	762	708	714	730	702	766	705	705	715	723	725	707	697	677	693	693	713	794	671	714	726
															3.04444	0.1127	42.6319	759	724	759	696	725	717	731	727	732	694	687	706	660	697	686	688	695	740	685	700	711	737	682	652	723	718	697	714	799	708	746	710
															3.04722	0.1127	42.6524	687	722	710	739	703	754	684	722	683	713	676	691	703	723	699	700	742	663	719	720	691	669	722	730	746	661	714	712	805	678	718	664
															3.05	0.1127	42.6729	735	757	746	726	747	705	734	689	692	704	719	689	710	705	693	722	739	711	753	717	657	678	662	715	718	719	673	705	844	648	737	711
															3.05278	0.1128	42.6933	773	662	706	695	690	726	746	745	786	741	699	708	683	667	683	693	730	704	713	680	727	709	724	710	717	696	718	643	857	718	692	707
															3.05556	0.1128	42.7138	712	706	719	702	722	672	734	723	740	668	711	711	685	765	703	684	715	686	672	677	697	659	672	750	697	695	710	747	849	680	701	677
															3.05833	0.1128	42.7343	714	724	692	714	768	726	692	720	744	725	701	729	696	772	675	722	744	703	738	749	690	723	746	640	728	651	712	720	884	672	709	648
															3.06111	0.1128	42.7547	734	700	699	669	746	722	729	726	725	714	713	682	684	734	702	738	673	697	714	711	677	668	694	700	700	666	693	702	864	736	658	672
															3.06389	0.1128	42.7752	681	742	768	682	730	709	726	754	691	720	690	756	696	707	719	722	712	734	722	650	757	725	676	673	720	652	679	636	932	732	655	661
															3.06667	0.113	42.7956	732	686	709	697	670	740	761	746	718	669	648	700	714	675	687	709	666	756	638	685	699	705	698	654	661	662	659	727	911	703	727	704
															3.06944	0.113	42.8161	714	711	755	714	745	717	730	713	697	726	690	685	738	704	713	704	706	690	718	689	719	674	693	704	710	661	643	694	916	704	701	679
															3.07222	0.1132	42.8366	759	707	717	727	733	711	651	720	646	700	708	676	677	748	697	670	695	687	682	680	717	679	686	711	664	677	697	721	1066	682	677	720
															3.075	0.1132	42.857	711	681	735	764	692	720	712	738	704	682	652	700	719	735	670	713	673	688	751	655	704	660	659	711	715	725	724	692	1040	688	697	695
															3.07778	0.1132	42.8775	750	745	746	690	773	728	713	728	700	701	708	707	691	741	706	683	683	727	714	711	676	711	721	745	697	727	686	661	1038	712	682	720
															3.08056	0.1132	42.898	712	768	771	718	732	769	684	694	679	767	724	727	724	679	750	733	705	697	757	719	706	691	709	702	692	662	646	677	1108	718	741	693
															3.08333	0.1133	42.9184	744	763	738	726	698	727	694	738	689	683	714	717	691	746	699	706	683	671	710	701	691	670	694	719	656	700	635	695	1156	694	669	682
															3.08611	0.1133	42.9389	743	755	738	712	741	651	706	709	684	699	675	739	692	761	685	714	680	707	718	657	688	652	692	703	661	736	727	685	1252	648	716	715
															3.08889	0.1133	42.9593	730	735	673	745	728	699	768	758	742	692	685	773	697	740	783	743	717	704	690	697	739	719	705	704	682	733	705	693	1286	696	688	701
															3.09167	0.1135	42.9798	753	718	700	731	714	700	708	754	711	757	728	686	699	713	693	710	689	702	758	682	688	780	680	715	678	708	704	646	1301	710	754	709
															3.09444	0.1135	43.0003	771	756	763	709	735	699	722	725	667	712	729	765	743	691	680	721	744	664	734	667	704	727	715	707	721	706	711	681	1454	749	719	685
															3.09722	0.1136	43.0207	733	715	718	756	718	782	719	688	711	731	682	719	711	785	695	711	721	749	720	691	736	754	701	685	664	700	728	689	1478	711	742	723
															3.1	0.1136	43.0412	712	720	764	739	751	741	786	734	692	758	718	728	681	789	717	715	705	736	718	733	689	743	699	748	676	659	716	688	1557	684	680	726
															3.10278	0.1136	43.0617	759	742	731	701	744	730	725	685	748	704	715	752	701	765	753	751	721	756	744	726	687	751	699	723	699	712	719	739	1695	730	685	720
															3.10556	0.1138	43.0821	744	742	759	740	742	712	743	786	743	728	794	719	738	747	785	710	779	762	744	685	686	722	702	717	743	705	686	699	1784	721	686	722
															3.10833	0.1138	43.1026	714	783	756	750	773	779	741	754	716	762	690	746	747	753	726	717	712	683	731	752	727	770	728	639	731	710	742	718	1910	729	758	736
															3.11111	0.1138	43.123	742	730	742	759	790	792	711	703	714	731	723	724	756	734	757	735	701	716	701	709	683	731	706	740	715	653	721	703	1895	697	670	714
															3.11389	0.1139	43.1435	719	750	815	769	749	771	733	805	750	811	769	731	755	767	764	716	703	749	734	765	687	716	685	751	809	731	740	697	1978	709	765	741
															3.11667	0.1139	43.164	806	816	752	790	758	770	718	778	748	729	718	775	714	721	746	727	748	705	720	696	691	728	665	751	715	761	731	712	2179	730	763	728
															3.11944	0.1139	43.1844	752	771	749	776	765	771	740	758	723	735	759	765	763	745	723	754	760	722	742	704	761	783	746	744	702	717	742	796	2125	780	682	755
															3.12222	0.1141	43.2049	732	823	807	759	775	718	761	755	752	750	758	769	728	757	780	743	774	729	774	813	719	702	755	759	717	715	760	756	2102	790	754	757
															3.125	0.1139	43.2253	791	765	755	714	765	783	766	808	758	715	772	757	771	727	767	771	766	720	712	742	743	747	745	724	771	753	772	731	2274	794	758	758
															3.12778	0.1141	43.2458	765	739	818	776	797	713	778	818	748	773	768	751	744	790	765	762	748	712	746	747	779	744	782	735	726	787	785	779	2210	716	804	773
															3.13056	0.1141	43.2663	761	773	746	751	748	757	782	778	788	783	739	771	780	807	745	760	799	790	747	737	781	722	717	753	743	727	727	726	2244	741	764	748
															3.13333	0.1142	43.2867	769	810	785	774	726	795	746	780	710	790	741	806	781	764	759	794	798	764	779	800	767	721	756	712	753	762	790	749	2047	750	825	748
															3.13611	0.1142	43.3072	719	780	817	789	788	771	785	766	762	825	757	775	748	836	754	729	737	705	771	759	723	811	788	806	830	765	739	704	2101	774	793	790
															3.13889	0.1142	43.3277	793	746	822	790	766	756	752	820	777	768	777	822	728	809	793	781	746	758	786	742	725	804	762	746	779	784	781	704	1997	771	797	784
															3.14167	0.1144	43.3481	810	773	844	777	783	780	796	783	827	766	723	783	754	794	785	796	754	795	801	792	766	771	787	761	693	764	806	758	2086	788	706	785
															3.14444	0.1144	43.3686	840	797	822	810	780	767	795	808	809	837	763	761	791	767	763	800	813	816	766	800	788	796	831	839	789	800	800	779	1989	743	792	722
															3.14722	0.1144	43.3891	815	770	759	799	789	790	866	851	795	804	771	763	822	748	748	824	797	787	752	767	726	747	768	745	779	755	752	756	1807	784	799	750
															3.15	0.1146	43.4095	750	814	804	816	795	833	797	804	797	796	787	813	830	772	832	771	796	774	787	792	752	785	789	706	775	833	771	800	1793	778	742	746
															3.15278	0.1146	43.43	750	840	816	783	820	760	802	834	803	774	753	802	786	839	825	782	777	773	736	757	799	806	758	756	784	763	737	748	1621	774	837	782
															3.15556	0.1147	43.4504	853	783	783	767	788	812	822	773	859	775	834	818	766	777	752	783	761	756	834	791	806	780	780	756	787	741	732	790	1622	764	823	761
															3.15833	0.1147	43.4709	801	812	829	807	819	805	822	807	787	777	803	847	756	806	814	816	769	824	771	749	834	769	800	808	810	824	817	775	1524	784	712	847
															3.16111	0.1147	43.4914	809	861	808	821	778	774	818	873	799	860	829	834	772	779	836	775	807	811	819	815	785	829	761	849	779	798	823	803	1416	783	777	815
															3.16389	0.1147	43.5118	790	871	829	840	862	871	833	834	806	820	818	825	860	816	811	820	820	830	814	804	773	837	801	765	758	800	822	786	1425	829	791	788
															3.16667	0.1147	43.5323	844	847	846	863	837	809	824	833	797	794	849	849	857	836	813	818	859	820	790	845	759	856	743	821	809	819	803	797	1303	794	779	767
															3.16944	0.1149	43.5528	844	886	823	804	841	840	822	844	794	795	855	854	779	848	817	815	846	799	793	834	821	855	839	788	797	817	899	802	1234	823	803	834
															3.17222	0.1149	43.5732	842	817	838	875	866	829	869	842	849	865	885	855	906	812	804	832	806	814	799	868	789	796	856	883	859	805	830	849	1236	806	772	801
															3.175	0.115	43.5937	806	886	885	855	874	899	865	862	880	864	851	842	816	833	864	798	852	831	809	781	790	891	918	822	835	829	796	784	1114	821	853	863
															3.17778	0.115	43.6142	923	884	859	836	889	845	833	856	855	835	902	873	885	855	827	806	809	876	864	909	846	862	860	814	850	866	856	837	1196	822	818	891
															3.18056	0.115	43.6346	892	855	885	839	855	897	889	876	904	839	892	931	826	855	813	859	880	915	879	848	846	821	890	883	847	828	872	841	1088	849	816	853
															3.18333	0.1152	43.6551	871	947	928	884	875	869	875	916	895	900	908	827	915	926	870	865	857	861	888	887	877	836	823	912	831	865	829	873	1094	889	884	911
															3.18611	0.1152	43.6755	930	842	875	897	878	916	906	842	870	829	883	900	881	869	962	862	909	916	874	849	854	894	882	901	884	793	913	882	1103	859	870	864
															3.18889	0.1152	43.696	912	930	945	913	933	891	872	865	853	900	812	925	928	917	875	875	907	804	908	881	885	915	866	891	848	859	933	920	1047	919	863	839
															3.19167	0.1152	43.7165	915	902	851	966	858	874	857	895	896	944	906	914	930	866	952	863	884	898	877	898	931	901	818	850	922	906	897	855	1006	857	905	857
															3.19444	0.1153	43.7369	905	928	866	917	920	937	884	898	934	880	871	954	883	871	883	907	885	911	856	903	880	916	900	908	906	896	906	827	1011	895	881	903
															3.19722	0.1153	43.7574	900	870	919	955	931	907	899	968	892	889	883	909	884	894	896	930	843	942	874	900	902	899	835	860	827	913	931	840	946	917	890	889
															3.2	0.1153	43.7779	950	875	919	933	913	860	946	917	875	896	881	881	900	891	880	868	919	855	885	929	852	862	856	890	904	909	893	875	971	917	878	911
															3.20278	0.1155	43.7983	931	902	927	931	876	921	923	910	904	882	917	895	881	920	931	897	905	866	909	911	894	911	920	891	855	886	874	872	956	940	891	878
															3.20556	0.1156	43.8188	870	869	923	904	950	896	845	845	885	834	952	898	922	840	929	939	892	836	839	925	846	835	873	823	837	882	830	922	939	904	873	881
															3.20833	0.1156	43.8392	905	933	874	896	918	844	898	889	896	895	880	870	852	885	865	880	836	841	893	906	887	869	882	880	853	867	871	893	961	917	842	898
															3.21111	0.1156	43.8597	914	871	949	880	946	903	886	885	890	853	883	887	884	877	855	843	933	891	887	886	869	846	872	819	886	894	884	894	919	828	878	836
															3.21389	0.1156	43.8802	898	870	911	876	927	879	919	919	881	882	891	874	865	870	916	890	860	850	915	897	860	854	883	854	886	825	907	927	903	868	888	852
															3.21667	0.1156	43.9006	868	890	931	876	941	916	887	903	935	895	932	920	901	885	849	878	854	907	891	910	855	887	849	900	866	914	933	880	943	841	896	862
															3.21944	0.1156	43.9211	915	880	885	865	934	944	915	880	950	928	927	929	884	881	888	891	903	852	885	880	886	875	907	898	942	878	874	850	917	846	897	855
															3.22222	0.1158	43.9415	928	866	934	871	954	878	895	936	875	870	829	926	844	880	951	887	896	899	907	899	913	903	931	891	875	930	822	851	893	860	872	886
															3.225	0.1158	43.962	872	880	960	946	965	932	883	858	889	881	929	907	915	926	964	875	843	866	875	928	888	924	890	875	894	906	860	852	951	896	870	830
															3.22778	0.1159	43.9825	868	928	932	978	955	900	931	935	905	901	959	903	947	904	957	883	910	906	947	904	857	880	878	859	897	890	872	912	935	974	866	965
															3.23056	0.1159	44.0029	943	919	869	913	978	928	922	957	938	954	888	889	907	899	942	924	902	915	905	888	918	953	893	943	908	882	979	838	963	875	893	880
															3.23333	0.1159	44.0234	996	980	976	959	904	938	886	945	1008	978	938	964	882	917	885	904	906	949	945	926	917	913	937	932	899	948	891	908	949	938	903	938
															3.23611	0.1161	44.0439	952	964	990	966	923	914	921	973	908	955	913	913	887	921	915	937	967	890	911	893	970	956	887	916	930	925	906	874	1023	925	956	956
															3.23889	0.1161	44.0643	992	996	968	998	962	1019	950	919	938	948	917	980	956	983	998	924	944	973	938	984	901	885	939	939	937	932	963	913	964	942	925	936
															3.24167	0.1161	44.0848	956	1006	912	964	1004	939	911	974	954	951	984	993	902	1026	915	960	912	941	946	934	939	925	954	952	964	981	908	949	931	939	981	966
															3.24444	0.1161	44.1052	988	1031	948	996	967	995	949	971	948	974	954	933	939	971	915	955	937	951	930	971	898	946	929	981	963	931	943	910	1012	900	943	970
															3.24722	0.1163	44.1257	987	1008	923	992	945	931	989	994	919	970	927	955	902	949	1006	956	963	928	1033	895	1005	1017	899	899	917	974	965	953	993	1003	938	959
															3.25	0.1163	44.1462	951	965	932	940	992	985	931	879	986	918	986	988	929	947	955	967	992	935	931	984	990	945	847	894	973	951	927	972	981	974	917	982
															3.25278	0.1164	44.1666	985	979	964	993	931	965	927	981	958	963	958	922	956	906	971	999	880	972	918	939	941	976	894	905	972	981	923	993	966	913	880	899
															3.25556	0.1164	44.1871	977	931	906	949	979	1019	966	926	945	955	894	953	937	915	889	918	944	928	910	957	912	875	964	929	837	911	950	923	927	905	990	937
															3.25833	0.1166	44.2076	924	936	923	941	881	920	979	918	886	912	922	913	938	918	879	926	900	897	939	911	911	910	932	941	953	866	906	873	931	932	961	892
															3.26111	0.1166	44.228	952	924	897	927	952	948	854	918	915	896	911	918	932	909	944	913	815	863	917	890	913	928	917	889	882	896	899	904	903	850	869	881
															3.26389	0.1166	44.2485	907	935	917	893	906	874	887	877	939	900	878	888	879	890	909	906	882	913	893	839	850	930	896	882	867	870	803	855	942	928	852	900
															3.26667	0.1167	44.2689	889	928	878	872	896	902	914	924	866	877	910	833	864	880	850	830	820	880	834	827	941	895	879	849	886	839	828	875	902	853	878	803
															3.26944	0.1167	44.2894	875	834	924	787	839	843	868	827	901	846	811	881	855	867	821	829	833	842	838	796	853	804	817	847	813	824	824	821	833	835	839	862
															3.27222	0.1167	44.3099	831	817	838	848	756	815	769	853	831	848	800	830	809	845	810	827	821	792	784	758	824	844	805	836	806	822	847	816	799	831	794	855
															3.275	0.1169	44.3303	801	801	857	822	816	777	827	801	827	812	813	789	821	788	773	812	795	771	771	838	827	818	758	826	813	733	784	762	783	809	846	806
															3.27778	0.1169	44.3508	819	811	786	738	805	802	816	764	810	812	743	782	726	798	787	761	777	767	788	756	791	801	746	806	743	758	747	777	830	787	773	740
															3.28056	0.1169	44.3713	761	788	817	766	708	780	796	778	793	699	784	804	817	792	752	774	777	772	741	825	778	760	704	761	733	775	698	770	765	765	769	781
															3.28333	0.117	44.3917	801	725	826	753	755	779	777	725	742	802	738	778	754	781	760	743	726	794	749	747	741	743	737	778	759	794	755	704	813	725	798	717
															3.28611	0.117	44.4122	685	726	782	736	786	762	736	739	755	707	750	770	741	749	750	739	779	754	721	709	794	796	763	697	710	769	688	689	768	726	761	666
															3.28889	0.117	44.4327	720	723	788	704	770	696	700	756	711	705	695	741	749	701	708	694	767	741	732	698	732	756	716	735	727	786	704	718	747	718	717	727
															3.29167	0.1172	44.4531	713	734	732	680	771	734	742	735	737	672	712	746	709	722	702	741	720	740	718	704	697	688	727	706	732	749	690	675	720	715	678	716
															3.29444	0.1172	44.4736	738	731	712	730	764	722	751	713	736	711	750	726	773	704	705	746	745	722	707	731	681	683	712	703	741	741	678	668	729	710	651	726
															3.29722	0.1172	44.4941	784	684	695	733	704	698	730	769	701	673	678	731	685	685	677	732	735	726	662	732	650	681	705	712	723	701	659	732	720	673	667	708
															3.3	0.1173	44.5145	688	731	728	693	678	768	680	699	713	676	692	706	673	725	752	721	702	678	688	712	657	717	687	691	722	668	628	702	637	670	655	705
															3.30278	0.1173	44.535	702	741	698	627	742	699	630	739	711	691	680	679	713	724	718	673	682	717	654	685	679	678	681	714	686	681	669	737	719	686	685	681
															3.30556	0.1175	44.5554	637	700	679	700	681	659	710	675	731	640	677	670	691	692	670	678	706	697	651	676	685	700	719	691	639	638	701	722	693	663	713	703
															3.30833	0.1175	44.5759	694	654	678	726	645	655	685	649	734	650	691	660	686	675	719	708	654	709	680	664	654	670	678	679	720	656	674	682	643	707	660	698
															3.31111	0.1175	44.5964	704	697	710	643	704	696	728	664	653	652	721	699	662	695	704	700	691	701	639	705	686	699	651	709	656	694	662	616	682	587	682	702
															3.31389	0.1177	44.6168	684	624	696	666	652	663	679	658	684	730	717	667	685	653	721	664	677	673	664	666	686	664	660	671	658	697	699	621	720	679	637	621
															3.31667	0.1177	44.6373	699	641	699	660	703	697	716	706	713	653	700	721	674	672	704	661	666	664	633	645	703	652	684	610	688	645	620	722	664	664	664	713
															3.31944	0.1177	44.6578	681	700	677	671	790	691	708	657	675	670	676	660	632	678	712	663	686	611	641	643	628	635	697	679	668	673	680	607	708	660	651	686
															3.32222	0.1178	44.6782	712	705	620	683	677	684	668	655	636	675	657	652	697	673	635	639	655	640	677	699	692	745	674	647	649	656	637	646	635	645	674	676
															3.325	0.1178	44.6987	646	684	667	673	678	658	638	684	658	646	654	689	673	616	681	668	668	670	679	694	650	666	651	670	720	637	672	718	663	643	642	702
															3.32778	0.118	44.7191	658	659	673	654	663	695	664	708	675	654	632	658	674	689	616	652	681	670	637	665	666	648	652	656	593	655	583	638	657	654	628	679
															3.33056	0.118	44.7396	685	650	657	715	677	715	669	629	676	665	666	686	712	701	659	669	681	670	676	670	609	638	657	677	657	668	668	644	684	638	651	634
															3.33333	0.1181	44.7601	604	703	675	684	748	692	701	685	662	626	659	624	625	669	648	643	644	655	711	657	641	653	580	675	627	669	648	632	661	666	631	657
															3.33611	0.1181	44.7805	690	663	698	648	618	637	665	691	674	655	676	684	649	665	705	708	661	662	640	617	648	606	678	611	644	632	626	663	635	627	625	656
															3.33889	0.1181	44.801	634	642	711	619	678	666	674	682	698	643	670	691	633	660	650	658	667	627	656	669	613	618	672	622	654	635	612	648	675	634	659	647
															3.34167	0.1183	44.8214	683	685	676	682	615	638	637	665	683	684	671	679	659	657	703	643	703	605	675	682	693	617	640	620	637	642	675	601	654	644	657	599
															3.34444	0.1183	44.8419	634	719	708	732	666	677	633	678	654	674	622	691	679	625	629	663	618	609	641	651	626	639	614	671	669	610	614	659	640	664	632	646
															3.34722	0.1184	44.8624	681	657	666	590	691	672	683	668	681	641	659	667	658	648	604	611	674	672	654	656	648	615	673	614	644	696	667	644	627	618	643	607
															3.35	0.1184	44.8828	686	693	657	677	668	623	675	722	669	670	604	682	658	714	627	611	648	641	670	667	672	641	620	670	598	678	655	613	670	630	615	661
															3.35278	0.1184	44.9033	673	678	639	670	671	548	679	674	666	686	671	625	644	660	633	644	663	651	655	690	664	629	689	684	643	646	612	614	649	628	663	633
															3.35556	0.1184	44.9238	646	635	644	668	665	661	668	620	671	690	675	714	648	663	624	665	603	644	640	641	669	648	653	614	651	645	625	691	675	642	674	631
															3.35833	0.1186	44.9442	635	633	709	636	656	643	653	664	656	647	625	639	665	613	650	603	658	652	656	616	662	644	638	612	598	615	642	602	683	657	646	617
															3.36111	0.1186	44.9647	664	664	673	635	656	704	635	645	641	641	651	636	620	657	654	580	627	663	646	644	640	650	617	613	681	687	652	633	645	645	615	646
															3.36389	0.1187	44.9851	663	637	648	657	709	696	673	674	643	686	646	660	628	667	672	606	631	676	638	656	646	598	610	629	631	657	619	614	654	649	629	626
															3.36667	0.1187	45.0056	686	651	660	622	639	667	654	622	644	674	601	645	671	606	644	653	625	635	678	638	608	593	630	601	636	596	651	618	675	651	637	643
															3.36944	0.1187	45.0261	656	661	624	638	672	624	624	655	638	602	646	669	641	673	656	659	589	656	647	595	601	612	587	632	610	633	641	632	666	594	637	640
															3.37222	0.1189	45.0465	666	678	682	676	665	659	652	634	649	615	667	694	680	628	660	627	575	649	633	611	630	667	642	620	692	637	637	579	647	651	644	650
															3.375	0.1189	45.067	639	657	647	667	651	642	629	624	659	635	605	646	658	590	628	628	646	628	644	608	624	666	639	608	645	624	627	607	672	631	626	631
															3.37778	0.119	45.0875	660	657	669	597	732	631	676	637	652	689	673	647	646	642	595	645	644	592	638	683	634	587	659	648	669	616	624	603	638	632	621	622
															3.38056	0.119	45.1079	676	632	673	643	631	644	671	674	694	645	592	655	668	660	624	697	656	640	655	650	667	638	651	632	614	618	584	589	644	628	649	630
															3.38333	0.1192	45.1284	641	654	633	679	670	622	592	675	670	623	662	639	644	644	645	594	644	629	634	651	629	635	637	610	640	629	644	630	661	641	665	656
															3.38611	0.1192	45.1489	673	647	663	675	689	633	646	734	629	675	630	629	678	647	646	646	629	620	631	694	637	635	602	602	658	649	629	592	706	652	612	673
															3.38889	0.1192	45.1693	676	640	630	670	652	616	622	667	638	618	648	659	610	645	631	669	662	604	655	640	604	576	709	596	604	624	590	634	616	631	627	642
															3.39167	0.1192	45.1898	650	622	657	672	672	631	645	620	684	635	646	640	617	643	697	620	628	644	640	618	641	657	622	607	637	630	603	669	670	602	583	609
															3.39444	0.1194	45.2102	644	684	610	654	665	684	629	645	669	647	669	660	674	662	632	700	607	641	685	639	644	627	600	610	652	651	647	594	644	621	639	617
															3.39722	0.1194	45.2307	664	648	658	692	651	643	688	645	650	664	631	609	664	625	645	656	661	579	629	637	586	640	622	622	618	614	638	628	607	588	664	623
															3.4	0.1195	45.2512	647	622	677	627	641	607	674	596	638	607	581	635	609	608	640	665	631	599	628	605	629	623	616	634	681	631	615	656	664	631	632	613
															3.40278	0.1195	45.2716	653	648	653	643	614	673	685	650	670	680	663	647	618	604	654	627	624	627	616	647	685	626	665	635	620	633	659	643	644	623	632	599
															3.40556	0.1195	45.2921	598	674	656	609	671	672	586	647	698	625	702	657	636	674	647	669	648	638	686	615	617	623	669	592	675	619	608	609	672	632	667	640
															3.40833	0.1197	45.3126	637	656	618	658	652	647	667	598	659	640	622	620	629	648	607	731	596	623	657	629	667	622	653	632	594	659	676	666	657	667	652	611
															3.41111	0.1197	45.333	657	654	689	680	666	651	675	692	685	656	666	645	692	606	618	582	648	607	617	620	629	648	680	618	652	590	614	600	664	650	630	650
															3.41389	0.1197	45.3535	653	633	675	615	652	624	635	691	589	644	653	622	642	599	672	624	689	615	659	631	658	576	582	647	595	655	586	648	599	641	618	674
															3.41667	0.1197	45.3739	691	606	664	665	652	624	628	657	625	646	655	635	616	621	618	693	660	650	625	668	608	646	602	582	648	651	599	630	628	618	662	564
															3.41944	0.1197	45.3944	682	691	656	654	634	643	672	618	637	626	675	681	622	685	605	654	598	593	630	598	658	645	606	671	632	644	650	595	684	638	642	646
															3.42222	0.1198	45.4149	659	632	709	639	689	651	682	658	666	632	636	639	641	643	652	628	662	645	643	621	663	656	614	689	603	654	610	615	672	601	683	675
															3.425	0.1198	45.4353	691	659	655	656	663	659	641	638	678	627	627	671	680	670	649	625	650	639	686	651	670	642	655	635	652	654	655	629	656	679	655	669
															3.42778	0.1198	45.4558	665	640	688	706	687	690	681	670	664	659	680	637	643	665	612	651	621	699	657	682	654	671	632	635	661	608	646	638	614	610	674	659
															3.43056	0.12	45.4763	663	676	686	695	731	655	689	679	636	717	653	662	654	650	652	700	642	654	684	704	671	632	636	669	696	669	695	659	639	712	649	657
															3.43333	0.12	45.4967	678	714	705	680	697	668	640	692	662	681	672	671	716	655	708	660	627	673	663	677	664	673	700	666	653	634	659	655	656	634	643	678
															3.43611	0.1201	45.5172	684	708	663	701	672	648	635	651	696	706	674	710	695	665	692	680	704	684	671	676	672	631	702	674	618	638	611	657	635	651	707	656
															3.43889	0.1201	45.5376	736	694	664	702	725	723	692	682	701	711	670	684	680	672	661	693	694	700	653	640	682	716	704	680	664	664	668	685	668	646	664	695
															3.44167	0.1201	45.5581	723	728	708	711	698	691	708	728	693	654	734	713	696	692	651	676	685	679	733	683	686	663	662	714	644	700	724	724	725	700	651	697
															3.44444	0.1201	45.5786	708	722	672	743	747	710	703	695	700	707	707	673	731	741	669	691	730	753	715	656	730	711	728	652	713	678	675	716	731	701	693	663
															3.44722	0.1201	45.599	779	722	750	752	724	775	749	750	758	733	695	785	700	749	729	773	731	674	733	705	714	670	772	744	741	726	676	740	703	744	699	719
															3.45	0.1203	45.6195	773	723	745	746	704	692	768	762	741	733	754	702	794	759	709	727	810	750	764	788	726	724	745	700	720	732	738	715	781	731	716	731
															3.45278	0.1204	45.64	789	806	855	771	773	728	764	806	768	770	782	743	808	784	838	717	771	750	808	774	783	802	771	790	778	746	699	767	760	728	808	787
															3.45556	0.1204	45.6604	879	846	795	844	861	832	787	823	821	805	826	800	841	814	766	771	803	804	883	794	818	840	776	818	848	828	807	784	838	796	767	767
															3.45833	0.1204	45.6809	923	864	858	808	918	851	918	867	871	831	823	844	841	847	887	841	875	833	865	927	842	828	853	875	851	881	802	837	798	854	831	861
															3.46111	0.1206	45.7013	902	1002	955	961	1025	986	943	937	942	910	925	927	936	972	971	921	952	859	898	898	914	901	968	955	899	915	873	931	924	923	953	894
															3.46389	0.1206	45.7218	1036	994	1098	1020	1078	1040	1042	1006	1065	1080	997	1036	1025	1061	1012	1057	1066	1038	1064	1015	1002	1027	998	992	985	948	1052	974	1036	1063	1058	995
															3.46667	0.1208	45.7423	1150	1160	1112	1149	1188	1166	1203	1130	1185	1160	1164	1169	1150	1137	1127	1146	1103	1199	1078	1086	1196	1182	1147	1193	1174	1137	1271	1126	1192	1128	1191	1111
															3.46944	0.1208	45.7627	1249	1364	1370	1256	1348	1300	1381	1359	1321	1330	1368	1369	1364	1344	1285	1333	1356	1276	1340	1358	1330	1336	1313	1354	1336	1308	1325	1298	1348	1354	1261	1310
															3.47222	0.1208	45.7832	1530	1621	1537	1533	1530	1435	1569	1539	1548	1534	1555	1563	1550	1561	1512	1546	1469	1623	1515	1575	1422	1486	1517	1458	1475	1547	1514	1522	1546	1466	1490	1489
															3.475	0.1209	45.8037	1752	1697	1811	1707	1770	1827	1746	1833	1701	1792	1739	1750	1682	1735	1735	1673	1684	1780	1779	1724	1744	1737	1800	1714	1659	1791	1743	1721	1790	1708	1710	1778
															3.47778	0.1209	45.8241	1849	1878	1931	2005	1928	1889	1947	1957	1938	1902	1852	1823	1839	1957	1980	1884	1873	1908	1866	1966	1834	1883	1868	1866	1841	1857	1881	1835	1962	1889	1916	1844
															3.48056	0.1209	45.8446	2211	2124	1988	2117	2139	2098	2147	2124	2087	2096	2118	2094	2143	2098	2087	2127	2096	2110	2124	2148	2088	2024	2078	1985	2109	2089	2107	2108	2101	2164	2087	2061
															3.48333	0.1211	45.865	2320	2351	2354	2360	2382	2381	2347	2340	2430	2296	2330	2354	2296	2316	2408	2330	2314	2339	2351	2367	2273	2331	2375	2326	2351	2391	2353	2370	2342	2363	2272	2407
															3.48611	0.1211	45.8855	2623	2672	2767	2600	2580	2599	2604	2679	2594	2770	2641	2639	2654	2614	2656	2675	2639	2698	2681	2564	2598	2518	2675	2720	2651	2623	2637	2624	2605	2589	2631	2623
															3.48889	0.1212	45.906	3091	3079	2979	3024	3052	3031	3021	2980	3042	2991	3031	3046	2917	2933	2862	3045	3102	2907	2888	2997	2932	2995	2939	3019	3008	2967	2932	3018	2953	3078	3022	2961
															3.49167	0.1212	45.9264	3491	3355	3299	3407	3446	3337	3408	3532	3496	3458	3434	3352	3389	3334	3445	3383	3438	3476	3411	3334	3413	3395	3449	3459	3409	3321	3441	3409	3364	3387	3462	3372
															3.49444	0.1212	45.9469	4025	4020	4003	4029	4008	4173	3998	3926	4035	4046	3959	3884	3981	3861	3986	4080	3928	3961	4025	4070	3891	3946	3977	4032	3935	3996	4039	3955	3994	3979	4001	4006
															3.49722	0.1212	45.9674	4689	4647	4713	4657	4646	4709	4602	4501	4690	4786	4776	4636	4636	4626	4571	4761	4653	4590	4551	4609	4709	4731	4600	4655	4612	4557	4565	4524	4596	4681	4604	4560
															3.5	0.1214	45.9878	5262	5096	5217	5100	5126	5099	5118	5169	5114	5101	5136	5263	5285	5240	5145	5224	5201	5183	5224	5165	5025	5275	5196	5147	5205	5091	5062	5140	5167	5090	5249	5139
															3.50278	0.1214	46.0083	5162	5245	5264	5140	5238	5105	5204	5104	5173	5169	5173	5154	5200	5129	5135	5170	5227	5075	5084	5247	5228	5128	5205	5163	5187	5090	5098	5195	5161	5222	5157	5126
															3.50556	0.1214	46.0288	4773	4639	4669	4670	4746	4622	4654	4594	4649	4741	4589	4639	4691	4589	4567	4581	4478	4660	4653	4695	4689	4642	4603	4600	4611	4662	4691	4752	4694	4591	4594	4696
															3.50833	0.1215	46.0492	3930	3827	3852	3928	3916	3816	3960	3807	3944	3753	3822	3863	3871	3805	3692	3741	3769	3842	3839	3810	3851	3922	3891	3877	3885	3892	3720	3899	3834	3827	3831	3857
															3.51111	0.1215	46.0697	3273	3284	3159	3168	3225	3136	3188	3285	3286	3179	3248	3251	3203	3272	3356	3292	3212	3235	3217	3237	3222	3349	3113	3154	3310	3289	3332	3289	3225	3287	3135	3227
															3.51389	0.1217	46.0901	3052	3015	2985	2933	3008	3139	3019	3058	3061	3029	2999	2976	3032	2899	2906	2943	2977	2928	2962	2973	2979	3009	2974	2952	3036	3032	3023	3009	3127	2984	2992	3019
															3.51667	0.1217	46.1106	2936	2881	2910	2882	2849	2872	2859	3017	2962	3040	2915	2999	2891	2902	2886	2831	2919	2935	2958	2815	2949	2938	2898	2789	2834	2900	2915	2962	3076	2915	2878	2982
															3.51944	0.1217	46.1311	2681	2673	2678	2828	2625	2705	2771	2718	2655	2736	2691	2604	2807	2740	2689	2757	2660	2625	2728	2732	2771	2747	2765	2675	2755	2682	2743	2712	2678	2645	2641	2688
															3.52222	0.1218	46.1515	2336	2332	2306	2369	2361	2361	2307	2320	2380	2238	2266	2318	2252	2226	2207	2323	2307	2292	2346	2222	2255	2258	2293	2242	2247	2289	2314	2347	2279	2210	2250	2264
															3.525	0.1218	46.172	1761	1811	1825	1789	1759	1726	1784	1810	1801	1751	1653	1791	1795	1751	1784	1792	1761	1810	1777	1769	1780	1864	1734	1746	1710	1763	1806	1821	1755	1740	1737	1768
															3.52778	0.1218	46.1925	1370	1268	1390	1399	1300	1307	1325	1363	1393	1289	1292	1302	1324	1292	1295	1300	1321	1312	1358	1325	1272	1280	1349	1279	1330	1428	1360	1303	1337	1326	1280	1272
															3.53056	0.122	46.2129	1076	1103	1064	1060	1023	1060	1095	1052	1033	1059	1075	1053	1036	1035	1111	1035	1060	1093	1068	1098	1012	1024	1110	1061	1097	1092	1034	1037	1064	1032	1081	1029
															3.53333	0.122	46.2334	887	902	912	923	934	920	920	906	943	851	960	897	902	915	939	931	896	896	935	959	920	944	868	873	903	901	832	938	898	857	933	887
															3.53611	0.1221	46.2538	850	801	836	832	849	878	787	813	789	851	820	825	786	826	833	813	831	823	803	839	834	808	799	841	798	777	818	820	827	837	871	837
															3.53889	0.1221	46.2743	843	844	813	823	861	793	780	833	830	820	761	825	789	771	817	798	799	782	794	738	866	763	806	812	831	776	779	808	758	799	750	775
															3.54167	0.1221	46.2948	776	774	773	791	779	772	795	746	776	733	744	758	753	700	721	712	724	729	808	729	735	743	723	719	759	743	772	713	735	739	720	738
															3.54444	0.1221	46.3152	750	784	732	718	736	726	697	723	742	751	753	719	713	737	684	683	727	734	679	686	691	707	698	730	686	748	677	766	693	700	736	743
															3.54722	0.1223	46.3357	715	740	733	704	710	727	690	716	729	695	736	683	704	706	734	719	725	688	713	719	683	668	718	734	702	685	727	713	699	694	738	739
															3.55	0.1223	46.3562	727	714	709	674	671	702	671	712	726	712	683	683	753	670	696	690	693	697	696	658	714	644	726	683	717	666	718	689	710	676	670	707
															3.55278	0.1225	46.3766	646	718	667	661	704	711	663	687	662	675	711	693	682	724	668	721	679	702	648	687	668	692	658	646	652	616	620	714	716	678	614	683
															3.55556	0.1225	46.3971	684	713	673	685	738	633	658	697	702	657	636	676	659	658	636	656	643	674	630	677	634	667	601	680	611	679	676	648	705	657	661	672
															3.55833	0.1225	46.4175	677	665	662	703	684	641	645	628	689	703	666	687	653	692	643	706	684	611	669	650	648	640	666	627	643	657	663	607	606	615	677	647
															3.56111	0.1226	46.438	674	655	665	663	672	604	652	643	662	709	670	670	676	662	665	662	652	653	671	630	663	578	640	661	656	622	659	621	645	618	643	675
															3.56389	0.1226	46.4585	674	694	661	649	689	665	662	662	648	638	631	633	658	647	648	612	652	684	663	652	674	602	646	663	643	645	600	609	683	624	635	686
															3.56667	0.1228	46.4789	660	651	656	636	680	663	633	625	642	590	601	608	622	638	690	661	599	631	645	697	679	676	584	620	634	626	583	638	589	606	618	669
															3.56944	0.1226	46.4994	670	653	669	659	657	600	652	658	632	631	638	620	608	634	654	649	645	605	645	651	615	636	608	630	624	607	619	624	623	630	585	611
															3.57222	0.1228	46.5199	618	624	673	645	677	644	655	650	703	648	645	591	646	637	638	660	637	654	627	606	634	640	631	624	635	648	583	591	637	635	618	616
															3.575	0.1228	46.5403	596	612	654	683	672	606	629	585	568	588	647	652	655	585	640	682	627	656	627	656	640	610	646	591	628	622	592	653	613	617	590	635
															3.57778	0.1229	46.5608	653	655	645	626	650	642	649	582	586	641	593	642	660	658	605	623	655	621	643	605	619	643	643	614	640	622	603	594	614	632	674	664
															3.58056	0.1229	46.5812	636	608	662	632	613	645	632	617	601	676	623	605	630	607	649	621	640	595	579	616	609	604	656	652	590	583	586	668	643	594	605	605
															3.58333	0.1231	46.6017	632	656	622	645	650	644	646	622	616	624	649	631	624	604	641	622	613	601	592	620	602	612	623	601	617	603	575	610	662	626	612	622
															3.58611	0.1231	46.6222	634	655	655	651	645	625	612	642	657	570	646	611	661	635	620	600	603	605	606	617	571	574	589	609	588	562	654	575	627	617	629	580
															3.58889	0.1231	46.6426	584	627	600	655	651	613	628	614	631	594	600	604	632	636	648	653	673	613	596	582	646	605	609	618	588	618	584	613	606	637	611	608
															3.59167	0.1231	46.6631	620	608	656	643	640	666	665	582	612	588	649	569	660	657	637	632	612	649	569	649	589	628	592	606	614	591	607	640	607	604	637	578
															3.59444	0.1232	46.6836	639	643	690	609	649	625	621	638	642	615	619	644	629	636	610	640	602	611	587	551	573	600	630	626	593	581	579	593	627	604	611	602
															3.59722	0.1232	46.704	624	615	617	628	636	642	640	633	618	602	591	664	596	607	676	630	643	610	612	626	621	588	595	642	600	585	558	659	645	613	574	657
															3.6	0.1234	46.7245	634	623	638	553	601	639	610	588	685	621	596	619	640	585	656	621	633	596	565	619	595	631	634	625	619	651	636	584	648	636	596	657
															3.60278	0.1234	46.745	669	604	671	644	635	606	627	627	591	627	622	597	615	623	601	668	672	591	686	620	629	597	620	577	602	628	616	633	621	634	593	607
															3.60556	0.1234	46.7654	678	682	621	636	586	607	656	615	685	637	625	620	605	636	616	651	563	616	636	622	528	659	662	601	584	601	647	606	628	640	596	600
															3.60833	0.1234	46.7859	642	608	617	603	653	661	638	610	603	616	647	663	659	634	603	678	637	614	646	624	621	558	599	609	627	605	594	632	650	577	613	643
															3.61111	0.1235	46.8063	601	613	637	698	574	651	584	597	642	604	625	606	620	645	595	574	657	637	617	596	633	643	590	653	605	589	597	612	574	641	600	619
															3.61389	0.1237	46.8268	648	616	623	594	657	671	585	620	618	642	628	609	625	599	636	654	653	633	613	570	587	573	616	609	594	605	602	628	613	649	581	614
															3.61667	0.1237	46.8473	641	607	635	624	625	667	612	674	616	594	634	634	580	594	676	655	597	581	591	618	598	576	602	587	639	577	615	604	648	622	575	661
															3.61944	0.1237	46.8677	619	651	585	634	640	603	600	590	622	622	608	617	647	581	638	591	561	628	603	648	584	634	580	614	562	564	605	616	585	602	607	568
															3.62222	0.1237	46.8882	649	654	627	650	631	617	664	632	650	583	596	571	609	598	612	593	646	567	641	604	621	578	602	598	603	636	585	614	539	593	623	585
															3.625	0.1239	46.9087	671	638	664	649	638	658	675	626	654	562	620	551	640	621	629	598	592	608	640	613	629	594	580	619	676	602	617	593	585	583	598	629
															3.62778	0.1239	46.9291	682	641	632	612	605	635	619	682	597	615	605	597	622	591	629	609	608	622	615	634	632	574	600	604	617	619	589	602	597	641	638	642
															3.63056	0.124	46.9496	633	634	660	647	651	607	628	683	650	645	639	605	604	612	636	606	636	619	634	666	602	648	663	578	578	584	613	565	601	652	581	591
															3.63333	0.124	46.97	638	618	654	612	595	680	635	620	655	618	665	590	595	643	636	617	650	533	580	565	589	628	631	568	590	574	623	590	553	580	627	615
															3.63611	0.124	46.9905	669	631	648	617	665	643	626	642	622	607	675	642	630	606	645	614	614	581	646	629	577	627	610	639	588	645	542	562	627	637	682	598
															3.63889	0.124	47.011	643	686	623	627	612	628	610	598	618	663	598	644	642	625	610	604	607	609	598	593	640	582	603	577	590	588	607	610	589	640	604	604
															3.64167	0.1242	47.0314	599	656	612	626	640	606	611	607	614	580	621	577	580	621	626	602	623	613	614	588	655	593	590	658	626	544	580	651	620	635	579	597
															3.64444	0.1242	47.0519	621	578	609	610	592	633	644	595	639	641	639	610	627	605	609	587	594	621	624	639	563	619	573	538	567	580	556	601	621	578	567	582
															3.64722	0.1243	47.0724	597	623	624	650	657	611	626	602	628	630	661	612	592	609	603	596	588	574	610	604	622	618	637	581	623	565	577	598	594	618	597	567
															3.65	0.1243	47.0928	630	640	584	617	607	604	621	587	631	660	581	598	609	599	598	629	624	619	607	584	633	603	643	543	581	637	588	587	581	624	639	631
															3.65278	0.1243	47.1133	638	607	630	633	620	612	626	602	619	623	620	607	620	618	626	635	626	589	585	624	610	633	593	590	601	560	553	604	566	573	571	630
															3.65556	0.1243	47.1337	606	659	590	633	605	628	679	614	639	594	563	542	655	620	623	560	581	640	561	601	602	639	638	587	630	599	591	583	609	558	589	601
															3.65833	0.1245	47.1542	656	600	635	611	586	656	636	631	634	603	611	601	575	586	578	595	628	578	599	563	598	613	626	574	602	627	552	651	628	589	571	585
															3.66111	0.1245	47.1747	628	648	576	606	624	637	637	570	610	620	612	594	608	605	594	615	612	606	601	590	568	541	588	635	601	612	581	568	579	565	569	569
															3.66389	0.1245	47.1951	598	659	610	660	637	607	575	630	610	606	649	605	571	620	584	603	623	583	653	607	617	597	624	585	607	644	604	591	615	594	600	618
															3.66667	0.1246	47.2156	653	642	639	620	617	638	628	579	600	659	609	638	608	600	576	590	625	608	545	573	615	584	578	594	580	634	519	577	597	554	606	567
															3.66944	0.1246	47.2361	556	644	584	628	596	635	627	619	602	587	579	632	655	590	642	613	619	597	597	594	562	595	601	615	567	608	629	600	611	603	546	610
															3.67222	0.1246	47.2565	600	608	616	618	669	624	676	592	601	598	573	628	608	632	605	618	589	611	589	627	627	610	614	611	580	572	610	608	602	604	550	595
															3.675	0.1246	47.277	661	643	584	602	637	574	637	615	631	614	598	596	610	633	608	638	589	627	624	602	601	574	611	559	596	612	597	596	560	609	620	608
															3.67778	0.1248	47.2974	585	662	614	629	622	626	589	630	586	600	616	555	623	625	570	609	583	609	601	580	559	581	585	590	586	609	619	611	595	588	546	573
															3.68056	0.1248	47.3179	610	648	596	595	638	628	627	590	614	646	619	631	648	587	639	621	618	588	584	611	604	669	603	614	645	643	607	562	598	555	620	608
															3.68333	0.1249	47.3384	625	625	640	601	618	658	532	593	628	585	594	637	579	592	636	599	628	624	600	600	584	581	616	581	577	555	616	623	602	603	617	628
															3.68611	0.1249	47.3588	606	614	602	647	609	615	614	565	611	640	606	606	595	587	608	583	597	604	618	684	578	609	556	570	558	576	613	623	559	589	610	599
															3.68889	0.1249	47.3793	660	607	623	596	585	591	564	605	647	629	620	656	607	610	577	673	618	598	594	592	616	597	619	590	586	604	610	597	589	534	570	601
															3.69167	0.1251	47.3998	591	625	615	594	574	576	585	620	603	537	579	578	548	616	611	589	617	590	595	593	596	533	557	573	562	634	567	575	623	579	663	552
															3.69444	0.1251	47.4202	642	659	634	605	571	635	645	616	603	567	569	582	599	619	621	623	603	596	580	602	605	562	624	566	628	637	646	618	595	604	621	541
															3.69722	0.1252	47.4407	617	642	572	608	670	639	615	577	566	627	625	563	587	582	579	628	612	571	608	614	595	567	596	579	608	593	613	634	522	583	593	601
															3.7	0.1252	47.4612	633	642	639	655	642	602	623	678	593	615	655	610	611	579	594	587	573	586	617	595	581	564	609	580	577	586	585	570	613	604	614	596
															3.70278	0.1252	47.4816	618	618	589	586	603	669	593	601	631	616	633	664	614	636	608	578	551	597	634	575	646	577	619	574	578	619	611	607	611	606	615	559
															3.70556	0.1252	47.5021	645	624	643	623	611	589	601	621	550	597	624	630	585	605	585	609	583	617	593	619	605	609	593	610	634	544	576	657	595	603	567	618
															3.70833	0.1254	47.5225	539	618	593	638	629	654	584	602	621	629	596	626	560	632	630	643	604	586	563	622	606	613	556	595	592	597	587	607	569	629	599	660
															3.71111	0.1256	47.543	647	654	635	610	628	568	619	571	641	618	613	574	604	594	598	626	616	622	573	582	591	555	593	602	571	576	591	590	614	560	587	568
															3.71389	0.1254	47.5635	645	639	676	633	599	604	640	634	619	588	626	576	605	576	558	648	620	616	563	586	602	527	566	605	603	642	624	643	612	579	556	608
															3.71667	0.1256	47.5839	681	627	599	609	592	631	619	614	636	610	588	585	638	597	592	593	581	584	578	641	609	612	583	598	600	594	539	624	585	574	577	578
															3.71944	0.1256	47.6044	657	638	569	636	583	611	580	590	581	663	578	611	620	641	619	605	612	655	607	627	623	587	613	582	594	577	592	594	583	577	599	625
															3.72222	0.1257	47.6249	600	628	609	638	627	635	625	563	578	586	623	615	609	609	627	636	588	602	625	620	579	632	606	590	567	654	573	653	621	589	601	629
															3.725	0.1257	47.6453	599	559	613	593	631	626	586	603	642	614	622	600	590	636	607	607	651	563	643	566	632	622	608	589	597	559	576	613	623	683	620	606
															3.72778	0.1257	47.6658	617	626	595	626	635	631	624	598	611	592	606	627	619	573	546	670	597	610	608	599	598	610	613	590	606	615	605	611	572	618	591	587
															3.73056	0.1259	47.6862	619	585	573	569	594	626	580	605	637	654	597	592	586	590	617	632	575	621	573	604	629	561	586	645	604	583	609	620	631	563	608	620
															3.73333	0.1259	47.7067	620	577	613	642	610	569	639	583	583	605	556	633	591	563	578	612	619	602	610	579	542	553	595	618	627	601	623	571	610	584	581	620
															3.73611	0.1259	47.7272	612	603	589	585	563	617	609	603	637	596	559	585	611	605	574	582	605	550	574	570	588	574	636	593	588	560	615	635	627	562	585	614
															3.73889	0.126	47.7476	619	620	629	644	607	615	605	637	599	632	637	605	574	593	577	605	532	586	559	567	632	580	625	616	593	549	598	616	631	609	642	599
															3.74167	0.126	47.7681	578	598	639	619	575	610	618	553	650	580	602	618	583	582	637	625	557	580	622	608	653	606	597	574	570	610	551	592	605	573	624	619
															3.74444	0.126	47.7886	630	646	611	602	576	563	576	605	600	595	558	631	616	623	601	602	593	630	628	616	564	542	626	598	609	606	572	530	599	582	648	585
															3.74722	0.1262	47.809	648	630	625	601	659	622	619	587	668	589	630	599	592	617	623	631	551	569	560	642	613	616	596	592	544	630	611	608	635	617	602	632
															3.75	0.1262	47.8295	639	571	603	589	603	585	574	659	595	579	601	630	561	549	611	628	566	546	640	618	584	587	571	611	545	586	615	598	575	629	534	574
															3.75278	0.1263	47.8499	646	640	590	602	611	634	591	597	604	636	574	598	590	577	588	590	588	557	573	630	619	639	583	574	539	626	570	575	642	602	604	592
															3.75556	0.1263	47.8704	605	655	589	618	594	607	580	614	625	635	608	600	586	601	650	577	602	593	608	626	588	577	541	580	621	597	584	616	599	597	622	604
															3.75833	0.1263	47.8909	660	624	629	617	594	588	622	574	634	600	587	583	605	561	613	585	603	587	590	542	580	592	581	562	621	565	600	598	659	590	577	579
															3.76111	0.1263	47.9113	610	635	579	611	624	577	586	595	617	656	615	584	564	634	604	551	573	600	568	620	632	587	622	623	573	569	605	630	636	545	595	575
															3.76389	0.1263	47.9318	606	612	599	624	606	543	576	581	655	605	609	587	609	616	649	630	618	589	589	604	612	593	560	562	598	593	578	597	583	607	575	579
															3.76667	0.1265	47.9522	640	594	635	637	620	604	655	614	587	580	577	588	631	577	625	591	560	571	638	570	566	592	571	605	571	551	621	566	628	571	593	641
															3.76944	0.1265	47.9727	650	675	593	583	601	576	650	605	612	618	603	598	624	580	640	618	618	607	572	589	590	605	551	594	574	598	575	557	633	619	617	594
															3.77222	0.1266	47.9932	613	618	599	650	644	634	594	651	617	605	586	620	611	612	570	607	601	605	597	559	600	573	632	600	612	578	581	599	587	570	674	594
															3.775	0.1266	48.0136	620	609	566	593	600	592	589	606	637	661	643	541	625	631	609	610	594	582	562	625	565	573	602	535	597	569	572	615	620	558	627	626
															3.77778	0.1266	48.0341	584	632	646	603	605	618	624	643	613	570	586	611	602	597	565	586	623	574	564	598	585	604	568	603	592	630	601	610	648	569	609	646
															3.78056	0.1268	48.0546	637	581	661	649	593	616	600	663	641	622	647	589	601	576	598	539	609	591	611	590	587	577	634	623	604	605	594	638	647	582	618	571
															3.78333	0.1268	48.075	577	646	675	641	642	623	612	577	572	578	578	568	568	628	597	614	605	583	580	544	595	580	587	575	620	550	569	565	646	604	599	580
															3.78611	0.1268	48.0955	620	655	642	670	630	603	627	623	623	640	618	601	607	632	560	584	599	567	567	573	602	627	566	612	637	574	581	608	616	562	632	574
															3.78889	0.127	48.116	638	612	592	590	627	589	590	604	590	641	591	603	572	574	633	596	610	631	617	612	625	611	561	587	617	600	590	588	638	594	611	628
															3.79167	0.127	48.1364	647	620	580	639	628	596	629	614	576	583	616	610	610	617	638	552	625	596	615	632	594	629	611	588	613	616	628	615	694	596	624	619
															3.79444	0.1271	48.1569	655	617	597	616	595	657	600	620	620	602	580	573	622	636	622	655	576	605	657	575	614	644	608	608	609	589	584	625	713	621	583	595
															3.79722	0.1271	48.1773	603	641	620	668	623	650	625	630	633	660	586	683	645	637	575	606	633	637	617	629	580	584	617	614	606	612	583	630	690	622	630	620
															3.8	0.1271	48.1978	648	650	615	609	643	624	580	643	652	645	646	640	603	599	636	686	584	574	627	592	599	556	627	629	633	606	612	623	652	619	604	602
															3.80278	0.1273	48.2183	610	644	648	643	648	668	649	672	636	621	635	663	654	640	673	631	591	603	612	581	634	616	642	621	602	636	633	676	693	625	646	649
															3.80556	0.1273	48.2387	675	674	623	615	661	612	629	625	661	639	568	661	615	620	606	649	664	615	654	675	638	597	649	633	679	656	613	712	640	621	611	664
															3.80833	0.1273	48.2592	646	670	636	635	663	693	683	630	663	673	652	652	656	605	709	641	659	643	653	658	659	636	668	629	614	635	598	648	641	649	659	654
															3.81111	0.1274	48.2797	635	672	693	703	675	640	706	703	637	639	676	654	684	650	697	679	636	685	638	709	671	675	655	605	672	662	656	703	630	619	596	642
															3.81389	0.1274	48.3001	706	669	662	662	685	713	653	663	714	682	691	735	705	703	692	650	657	677	673	673	673	688	713	667	708	666	679	648	619	678	637	651
															3.81667	0.1274	48.3206	672	711	709	748	675	657	735	666	699	655	693	668	677	688	665	666	705	706	745	668	655	709	672	709	637	630	684	717	667	692	705	658
															3.81944	0.1276	48.3411	728	758	738	737	720	698	744	705	756	711	696	782	697	666	716	706	741	725	695	688	706	734	695	699	751	669	715	677	632	735	665	716
															3.82222	0.1276	48.3615	748	772	762	752	756	764	755	766	737	773	765	750	785	727	784	759	791	824	774	751	787	725	746	774	773	746	715	729	644	726	725	704
															3.825	0.1277	48.382	856	809	789	773	771	772	752	742	796	797	846	738	806	783	800	818	821	781	787	815	772	816	758	731	780	819	766	813	700	794	741	819
															3.82778	0.1277	48.4024	880	902	807	833	877	826	906	847	916	920	809	831	826	878	878	873	836	822	886	828	893	851	818	773	859	813	851	753	657	804	857	805
															3.83056	0.1277	48.4229	931	891	951	935	912	980	940	991	959	929	927	1034	956	919	996	976	997	987	942	961	955	930	989	926	956	911	876	925	678	941	846	864
															3.83333	0.1277	48.4434	1067	1088	1100	1072	1098	1155	1100	1070	1160	1059	1101	1060	1060	1138	1110	1055	1086	1146	1099	1093	1072	1099	1046	1066	1031	1034	1043	928	718	995	915	1021
															3.83611	0.1279	48.4638	1269	1318	1303	1328	1258	1254	1294	1308	1262	1331	1288	1287	1321	1233	1248	1270	1298	1278	1285	1267	1304	1247	1201	1294	1254	1225	1197	991	771	1047	1025	1096
															3.83889	0.1279	48.4843	1568	1555	1503	1507	1577	1551	1527	1577	1505	1590	1527	1580	1499	1585	1589	1518	1489	1551	1572	1563	1600	1561	1602	1527	1501	1422	1411	1136	847	1190	1245	1209
															3.84167	0.128	48.5048	1806	1769	1845	1846	1789	1893	1922	1940	1890	1870	1937	1917	1918	1893	1777	1892	1880	1946	1845	1813	1844	1833	1816	1776	1767	1739	1598	1232	809	1336	1397	1393
															3.84444	0.128	48.5252	2099	2139	2067	2079	2165	2254	2205	2134	2214	2069	2208	2161	2254	2209	2218	2229	2147	2112	2266	2166	2183	2067	2036	2084	2149	2116	2001	1436	918	1593	1664	1701
															3.84722	0.128	48.5457	2279	2217	2253	2292	2319	2359	2357	2319	2367	2449	2301	2402	2446	2491	2475	2340	2406	2417	2334	2424	2504	2331	2410	2376	2391	2378	2298	1596	1041	1828	1926	2029
															3.85	0.1282	48.5661	2258	2208	2178	2336	2273	2314	2327	2330	2328	2376	2376	2351	2379	2380	2448	2440	2403	2467	2548	2472	2505	2507	2385	2467	2481	2516	2421	1777	1036	2046	2147	2290
															3.85278	0.1282	48.5866	2025	2078	1995	2069	1992	2118	2063	2111	2096	2189	2187	2163	2217	2216	2174	2331	2259	2276	2254	2374	2383	2384	2431	2456	2319	2453	2382	1781	1045	2089	2248	2360
															3.85556	0.1283	48.6071	1824	1852	1828	1911	1866	1853	1899	1941	1938	1948	1935	1965	2138	1983	1934	2028	2041	2124	2134	2136	2128	2198	2168	2206	2193	2295	2212	1793	961	2107	2301	2305
															3.85833	0.1282	48.6275	1671	1688	1704	1667	1743	1739	1732	1788	1816	1786	1799	1828	1833	1759	1868	1913	1833	1848	1905	1900	1900	1914	2006	1932	1990	1955	1927	1571	919	2006	2019	2208
															3.86111	0.1283	48.648	1522	1595	1611	1657	1700	1750	1664	1706	1691	1729	1778	1733	1669	1806	1751	1765	1639	1696	1843	1867	1854	1811	1835	1780	1800	1845	1814	1527	976	1899	1994	2045
															3.86389	0.1283	48.6684	1587	1593	1609	1586	1638	1619	1642	1617	1599	1718	1681	1665	1749	1613	1764	1683	1726	1770	1625	1751	1769	1785	1766	1814	1722	1776	1810	1500	907	1826	1751	1880
															3.86667	0.1285	48.6889	1452	1556	1495	1493	1571	1535	1538	1546	1507	1579	1582	1558	1501	1746	1523	1641	1656	1645	1679	1723	1632	1775	1755	1716	1696	1657	1736	1459	869	1710	1719	1814
															3.86944	0.1285	48.7094	1327	1330	1340	1449	1277	1435	1422	1309	1427	1441	1447	1418	1459	1396	1442	1454	1451	1463	1495	1516	1647	1468	1587	1562	1632	1552	1594	1394	873	1687	1722	1748
															3.87222	0.1285	48.7298	1174	1171	1142	1194	1159	1169	1153	1108	1202	1165	1269	1230	1216	1254	1222	1297	1369	1382	1364	1317	1397	1357	1364	1418	1404	1507	1384	1272	845	1516	1610	1648
															3.875	0.1287	48.7503	974	971	1017	994	986	999	1046	994	996	1044	1023	1125	1040	1031	1053	1049	1102	1104	1156	1135	1166	1114	1146	1214	1181	1197	1229	1177	816	1455	1434	1456
															3.87778	0.1287	48.7708	896	850	913	883	909	865	812	865	853	928	957	887	897	950	917	977	899	963	921	993	1019	1002	1027	983	1058	1039	1142	1096	770	1284	1260	1238
															3.88056	0.1288	48.7912	712	780	736	797	818	791	750	809	802	796	845	790	793	808	855	798	814	848	876	855	897	887	801	858	915	968	909	966	731	1077	1166	1158
															3.88333	0.1288	48.8117	787	753	741	746	752	688	747	741	740	789	768	724	727	726	783	749	810	792	773	859	774	822	799	815	806	830	853	894	720	1020	989	960
															3.88611	0.129	48.8321	694	691	725	694	772	680	746	712	738	672	712	751	741	715	731	711	710	717	730	776	718	757	768	773	812	785	779	854	649	943	881	936
															3.88889	0.129	48.8526	687	682	696	699	652	670	667	676	694	700	680	696	697	710	674	744	744	667	697	735	692	693	728	726	713	734	735	780	720	860	871	861
															3.89167	0.129	48.8731	684	663	644	681	688	656	675	698	657	625	675	697	668	685	668	708	619	674	662	683	657	667	699	677	712	690	739	771	647	819	750	773
															3.89444	0.1291	48.8935	596	648	696	658	706	641	687	621	659	670	661	632	632	645	630	709	666	680	641	665	653	680	663	672	695	678	688	770	615	758	753	699
															3.89722	0.1291	48.914	661	633	638	701	642	677	656	637	648	674	657	649	627	717	642	635	707	684	664	605	687	673	689	660	642	675	664	674	664	712	673	698
															3.9	0.1293	48.9345	648	630	616	629	648	588	668	609	634	592	625	611	636	651	634	664	655	632	678	627	649	661	646	623	662	659	661	798	641	679	679	725
															3.90278	0.1293	48.9549	640	633	642	644	673	680	629	643	630	617	651	634	617	619	670	665	597	675	576	652	601	625	646	585	588	650	606	663	655	657	709	689
															3.90556	0.1293	48.9754	657	642	613	637	567	619	618	606	655	624	602	613	592	641	628	667	640	608	645	641	637	608	602	622	629	630	626	664	637	692	652	629
															3.90833	0.1294	48.9959	677	595	637	685	616	674	651	611	643	657	651	613	638	677	612	558	632	643	608	626	585	614	626	643	616	607	569	688	657	692	617	651
															3.91111	0.1296	49.0163	643	606	645	611	551	597	613	593	651	618	611	631	576	609	626	639	613	620	614	590	583	634	624	601	623	614	669	618	653	666	680	627
															3.91389	0.1294	49.0368	649	634	596	626	592	622	614	643	617	611	643	614	605	645	622	607	605	606	626	627	582	624	609	653	620	600	622	639	639	651	648	617
															3.91667	0.1296	49.0572	605	608	591	661	664	602	614	657	620	613	646	603	650	596	639	576	609	563	634	641	618	620	602	606	591	570	604	656	632	649	643	604
															3.91944	0.1297	49.0777	609	632	600	660	586	594	631	609	614	614	632	606	592	603	625	585	643	591	618	639	582	619	576	567	581	611	610	639	600	628	625	602
															3.92222	0.1296	49.0982	634	636	624	650	624	607	611	620	597	627	615	631	659	610	665	613	604	595	602	599	619	570	571	585	617	606	607	645	646	654	604	646
															3.925	0.1297	49.1186	604	637	698	621	593	668	652	632	636	613	627	592	586	634	595	627	595	626	605	618	667	605	636	578	573	670	577	613	618	599	630	566
															3.92778	0.1297	49.1391	667	631	647	595	643	636	631	616	584	610	579	588	602	609	654	611	592	635	594	614	604	608	624	634	579	629	623	637	614	648	618	636
															3.93056	0.1299	49.1596	646	625	631	680	663	668	635	636	602	607	583	599	606	629	594	574	601	588	622	603	586	653	639	583	607	600	595	651	648	651	620	552
															3.93333	0.1299	49.18	689	604	595	646	602	675	599	587	633	637	561	582	620	663	609	598	606	584	659	624	604	665	611	630	625	618	596	624	618	604	616	602
															3.93611	0.1301	49.2005	583	630	667	576	636	629	635	573	567	587	624	622	603	614	585	559	573	615	620	576	674	613	584	578	586	574	592	621	625	612	619	571
															3.93889	0.1302	49.221	668	571	642	610	631	632	628	639	613	644	601	620	547	598	616	594	604	607	587	634	547	630	617	581	585	609	592	614	631	659	583	623
															3.94167	0.1301	49.2414	611	649	616	609	597	600	644	619	592	607	599	621	580	591	610	634	626	573	615	597	621	569	593	605	602	584	589	585	621	574	634	628
															3.94444	0.1301	49.2619	619	629	575	638	588	588	591	636	609	652	586	560	632	597	616	597	643	636	616	611	623	582	623	610	587	616	597	662	644	604	628	604
															3.94722	0.1302	49.2823	655	667	593	630	612	646	623	643	641	631	643	644	620	606	597	583	576	609	534	638	572	616	567	605	619	551	627	689	577	594	583	638
															3.95	0.1302	49.3028	582	635	613	657	623	653	615	605	651	630	627	610	618	622	605	581	605	555	572	616	627	608	558	595	595	601	609	634	585	584	663	609
															3.95278	0.1304	49.3233	598	625	600	632	578	623	604	585	639	613	622	581	656	604	616	615	594	622	601	606	622	594	626	581	604	593	601	598	621	613	557	598
															3.95556	0.1305	49.3437	597	599	605	623	609	612	589	633	605	617	650	642	596	590	600	557	601	620	631	557	612	623	674	618	611	669	587	586	623	562	634	576
															3.95833	0.1305	49.3642	632	642	595	647	557	603	629	622	593	537	643	631	593	578	609	612	623	579	616	624	616	611	572	634	597	589	572	569	582	619	590	591
															3.96111	0.1305	49.3847	688	587	608	616	615	650	573	629	625	647	633	552	612	608	596	606	582	594	577	611	574	599	608	628	634	647	549	578	661	603	553	636
															3.96389	0.1307	49.4051	620	582	634	675	596	635	637	645	578	607	648	598	621	641	599	589	569	630	580	559	560	561	579	616	603	564	563	618	602	576	627	584
															3.96667	0.1307	49.4256	675	609	618	632	590	595	661	615	640	601	614	614	616	622	604	589	548	564	568	592	620	624	603	591	564	603	596	646	559	591	574	581
															3.96944	0.1307	49.446	623	627	625	626	615	648	616	648	623	604	630	599	628	601	573	584	562	614	594	573	622	603	647	595	603	575	621	595	615	605	611	666
															3.97222	0.1308	49.4665	601	633	618	595	580	605	655	624	631	606	650	620	620	627	612	613	629	604	628	610	580	620	617	587	613	545	636	633	590	581	608	578
															3.975	0.131	49.487	602	683	654	614	627	614	598	602	650	639	644	592	609	581	597	600	598	557	600	570	575	639	600	593	601	580	596	592	596	647	606	557
															3.97778	0.131	49.5074	625	658	676	618	648	669	584	611	559	642	602	628	581	612	607	604	623	574	612	572	583	619	576	589	549	577	571	591	624	582	609	614
															3.98056	0.1311	49.5279	605	615	635	631	611	589	628	596	578	656	579	556	601	591	586	608	620	615	596	635	578	575	600	642	614	591	617	610	593	562	620	615
															3.98333	0.1311	49.5483	602	632	590	621	596	662	604	604	620	640	638	600	577	606	627	593	566	642	562	557	578	583	589	589	566	599	603	544	599	595	583	587
															3.98611	0.1311	49.5688	611	635	601	676	629	612	628	667	614	606	562	650	591	605	587	620	603	560	616	611	578	603	584	603	589	602	575	600	642	548	538	587
															3.98889	0.1313	49.5893	650	576	611	584	598	631	639	606	611	598	636	609	604	591	575	579	649	622	560	594	604	624	584	567	583	606	532	617	618	607	616	595
															3.99167	0.1314	49.6097	661	622	623	594	629	662	629	620	611	583	597	588	595	651	607	586	605	623	624	641	584	566	648	556	597	578	563	616	590	637	592	602
															3.99444	0.1314	49.6302	618	605	608	636	593	584	615	584	608	567	557	617	592	613	594	619	585	603	582	602	626	600	606	585	620	592	546	599	583	574	592	585
															3.99722	0.1314	49.6507	645	611	625	604	620	612	572	633	616	645	616	590	557	661	579	634	614	606	635	608	580	582	569	626	586	623	589	624	610	590	624	598
															4	0.1316	49.6711	664	636	594	608	625	628	652	606	618	617	613	603	633	653	675	575	576	606	621	599	585	607	597	618	574	569	536	576	606	625	596	615
															4.00278	0.1316	49.6916	604	590	595	628	598	629	628	617	646	609	609	593	580	608	613	596	587	585	604	604	570	626	565	615	588	621	604	642	585	593	577	620
															4.00556	0.1318	49.712	593	616	609	570	610	618	593	581	621	639	610	622	609	648	666	571	612	596	598	619	595	601	644	585	582	594	602	590	571	639	559	533
															4.00833	0.1318	49.7325	635	609	608	622	655	647	668	612	635	589	608	550	598	593	616	593	591	581	620	566	584	567	579	593	590	606	637	612	628	548	570	632
															4.01111	0.1319	49.753	661	614	638	596	586	569	662	646	630	586	663	575	673	587	602	616	629	639	632	595	613	600	579	596	569	556	568	578	586	551	580	615
															4.01389	0.1319	49.7734	642	655	615	646	604	647	597	644	638	644	593	676	568	583	583	612	578	584	595	580	612	555	597	632	597	633	601	605	641	565	617	644
															4.01667	0.1319	49.7939	624	614	630	600	638	642	606	651	629	579	624	641	621	605	582	635	594	632	603	622	611	574	606	598	593	568	578	598	616	613	572	563
															4.01944	0.1321	49.8144	616	684	632	653	629	637	584	615	636	618	634	559	603	634	603	625	634	623	625	559	569	571	593	572	620	616	599	575	572	610	640	602
															4.02222	0.1321	49.8348	614	603	640	599	608	601	660	663	598	585	618	614	606	621	666	628	622	635	586	622	630	581	609	593	584	640	568	623	598	582	583	567
															4.025	0.1322	49.8553	647	625	616	632	645	676	571	628	623	603	602	620	603	560	657	592	650	618	617	585	606	631	604	622	585	647	605	609	619	574	620	585
															4.02778	0.1322	49.8758	657	615	607	624	647	600	622	609	629	613	638	636	630	605	643	606	589	612	600	629	609	626	650	634	552	604	610	608	577	625	617	591
															4.03056	0.1322	49.8962	633	668	612	649	613	671	660	572	634	631	669	614	644	593	628	605	634	606	649	616	630	577	602	648	587	586	622	613	657	588	616	599
															4.03333	0.1324	49.9167	643	695	644	648	639	654	609	622	605	653	605	654	623	665	605	599	603	661	615	632	617	662	623	600	659	609	610	638	601	609	609	642
															4.03611	0.1324	49.9371	636	657	675	642	602	652	642	655	633	662	627	600	633	632	598	640	634	643	656	633	614	631	608	612	632	580	645	612	610	610	607	635
															4.03889	0.1325	49.9576	685	693	649	682	651	639	661	661	590	637	629	601	625	590	621	602	609	621	627	640	612	593	631	581	605	645	606	614	630	610	613	593
															4.04167	0.1325	49.9781	662	637	677	635	649	636	652	604	659	672	630	648	671	646	598	640	666	655	591	604	675	591	664	622	635	578	635	649	655	611	608	670
															4.04444	0.1325	49.9985	664	628	631	659	656	649	665	608	686	668	644	642	647	622	669	691	609	602	614	597	602	650	667	610	648	640	602	657	614	621	590	612
															4.04722	0.1327	50.019	666	654	684	670	637	670	637	721	705	636	658	651	620	642	631	655	652	641	587	645	614	656	594	645	602	640	648	708	678	631	664	623
															4.05	0.1327	50.0395	683	670	671	633	666	675	608	678	674	661	644	662	640	598	612	661	662	632	624	619	647	669	622	631	594	656	637	669	644	665	612	673
															4.05278	0.1328	50.0599	632	683	613	634	633	667	623	641	642	650	644	686	627	618	660	663	712	608	657	629	653	602	635	656	638	671	607	673	666	657	672	617
															4.05556	0.1328	50.0804	669	657	688	650	690	630	657	644	657	640	601	670	676	671	686	676	624	658	683	715	634	597	671	627	589	653	646	668	623	680	613	619
															4.05833	0.133	50.1009	654	636	704	673	660	692	671	634	676	685	687	663	653	680	676	646	686	635	681	645	679	667	640	627	622	642	664	667	689	656	623	618
															4.06111	0.133	50.1213	657	701	664	711	691	683	645	688	659	700	642	655	709	688	704	633	670	607	622	686	660	675	626	674	646	649	657	642	619	613	641	681
															4.06389	0.1332	50.1418	669	716	683	667	670	639	683	642	657	674	694	667	702	655	621	649	663	680	627	676	677	630	700	650	701	646	619	698	655	639	712	664
															4.06667	0.1332	50.1622	712	679	683	691	704	675	619	695	647	699	664	673	630	691	700	649	670	683	667	683	653	630	654	633	688	665	645	645	637	637	661	659
															4.06944	0.1333	50.1827	695	665	688	694	701	665	668	657	693	691	663	643	623	694	694	741	630	641	682	667	633	628	684	662	645	625	589	672	659	709	683	628
															4.07222	0.1333	50.2032	657	673	703	735	686	689	647	668	629	647	666	668	651	740	679	667	682	631	637	670	704	605	636	623	652	678	687	692	631	648	641	627
															4.075	0.1335	50.2236	661	727	672	673	670	668	657	684	717	612	665	666	698	677	646	658	626	620	655	641	680	671	659	649	692	692	651	648	650	641	645	651
															4.07778	0.1335	50.2441	704	681	682	685	671	680	693	677	674	612	651	712	651	629	620	668	653	666	642	650	661	678	683	666	683	681	619	633	665	632	667	621
															4.08056	0.1335	50.2645	707	640	661	641	635	695	660	660	661	719	686	669	640	644	654	670	642	646	632	639	717	667	641	651	640	643	615	659	634	648	631	612
															4.08333	0.1336	50.285	709	674	651	657	665	679	710	684	651	606	684	632	649	636	616	647	709	656	667	642	659	633	655	699	650	665	667	681	670	650	639	629
															4.08611	0.1338	50.3055	657	642	733	678	721	619	689	725	641	686	680	690	647	671	691	691	653	633	613	656	588	677	681	621	619	636	653	662	626	640	637	649
															4.08889	0.1338	50.3259	711	679	665	636	650	686	642	658	678	695	748	683	669	652	666	669	646	655	645	654	615	637	683	657	633	635	669	605	612	702	663	649
															4.09167	0.1339	50.3464	633	636	676	694	652	635	701	655	643	666	632	671	670	689	655	618	646	672	625	642	647	660	644	634	613	652	646	681	683	637	635	633
															4.09444	0.1339	50.3669	670	695	682	664	624	689	654	652	698	686	649	606	624	659	656	639	623	638	657	674	652	710	665	614	675	637	643	679	640	650	619	674
															4.09722	0.1341	50.3873	672	675	669	648	624	667	674	654	666	692	660	677	637	695	664	666	630	646	590	632	640	621	640	636	621	656	659	627	665	652	674	659
															4.1	0.1341	50.4078	650	697	701	655	672	626	690	665	672	623	706	636	608	662	651	633	630	679	670	657	651	660	643	667	673	671	642	615	647	624	628	602
															4.10278	0.1341	50.4282	685	668	678	640	733	628	658	664	606	649	645	642	644	670	622	640	676	603	616	639	672	679	584	656	631	598	641	615	654	677	594	644
															4.10556	0.1342	50.4487	712	707	650	664	612	759	665	701	658	656	663	649	647	659	727	655	646	657	632	654	667	650	668	652	620	636	670	601	675	678	645	609
															4.10833	0.1342	50.4692	659	664	648	688	696	648	638	692	677	677	678	612	666	646	662	632	653	632	614	706	671	629	584	622	670	622	617	618	617	671	675	605
															4.11111	0.1344	50.4896	721	651	677	740	679	668	678	708	702	664	674	647	623	642	647	662	657	665	667	631	662	652	656	648	668	648	641	682	692	650	654	607
															4.11389	0.1345	50.5101	645	739	654	678	657	666	648	669	664	670	655	685	661	649	628	622	637	651	675	653	670	668	650	646	638	631	591	640	663	649	666	683
															4.11667	0.1345	50.5306	702	697	685	662	692	696	637	645	690	646	677	645	704	644	679	656	653	657	692	635	703	748	676	673	597	677	622	685	667	657	695	644
															4.11944	0.1345	50.551	673	735	633	710	691	766	681	677	672	736	694	700	659	711	716	620	680	697	669	681	671	635	637	677	643	711	651	685	664	668	658	691
															4.12222	0.1347	50.5715	747	735	713	659	666	698	679	703	687	683	609	705	675	697	695	706	630	675	627	663	672	722	689	709	658	633	655	644	671	675	693	695
															4.125	0.1347	50.5919	729	700	661	698	723	685	714	674	674	701	730	713	678	696	676	672	672	705	650	722	694	677	721	665	680	707	628	655	674	676	705	706
															4.12778	0.1349	50.6124	742	770	785	761	718	784	757	723	734	686	682	703	722	757	707	710	704	660	681	656	702	698	734	748	674	680	649	663	670	690	722	632
															4.13056	0.1349	50.6329	693	788	708	761	742	685	735	759	710	718	703	731	689	755	730	756	720	711	687	706	663	698	734	650	669	736	737	703	682	651	678	673
															4.13333	0.135	50.6533	757	784	803	759	807	758	702	727	702	769	732	702	742	694	727	731	705	706	743	760	698	728	701	724	732	711	706	746	699	712	738	711
															4.13611	0.135	50.6738	784	760	785	799	736	786	766	748	783	758	713	762	708	797	737	725	737	730	707	699	697	746	764	741	777	704	789	711	746	752	777	737
															4.13889	0.1352	50.6943	786	758	808	794	793	765	773	790	764	819	811	790	804	822	810	788	737	784	783	729	798	791	746	781	786	764	739	741	775	761	743	750
															4.14167	0.1353	50.7147	836	843	831	767	826	814	831	781	861	873	804	817	797	795	828	741	770	783	824	772	837	819	794	771	776	776	811	820	797	800	770	765
															4.14444	0.1353	50.7352	775	873	860	910	908	802	861	832	827	807	792	822	875	807	867	841	838	871	809	811	787	857	846	810	817	808	820	828	847	846	852	845
															4.14722	0.1353	50.7557	896	914	841	851	896	963	892	918	880	905	857	921	855	873	907	903	883	917	811	902	899	842	846	895	875	838	862	925	807	879	927	861
															4.15	0.1355	50.7761	997	979	956	966	928	978	954	944	912	961	890	889	896	911	914	933	901	907	893	925	936	884	899	931	878	964	866	916	900	936	889	924
															4.15278	0.1356	50.7966	1097	1015	1054	1051	986	1048	971	991	988	1022	1026	999	989	1012	945	977	1025	1011	986	1012	1026	1054	1028	1030	992	1012	948	1016	982	991	1035	982
															4.15556	0.1358	50.817	1139	1122	1104	1089	1052	1082	1072	1117	1092	1084	1053	1055	1125	1076	1067	1094	1047	1073	1002	1048	1101	1146	1055	1056	1038	1061	1149	1037	1128	1100	1085	1105
															4.15833	0.1358	50.8375	1268	1345	1250	1279	1213	1242	1278	1317	1281	1250	1249	1221	1270	1316	1191	1242	1283	1221	1212	1135	1222	1165	1242	1237	1220	1208	1178	1179	1218	1178	1172	1199
															4.16111	0.1359	50.858	1457	1489	1440	1498	1501	1513	1475	1473	1456	1526	1477	1519	1480	1519	1444	1462	1448	1565	1504	1460	1460	1475	1433	1442	1457	1408	1470	1480	1471	1509	1416	1413
															4.16389	0.1359	50.8784	1792	1791	1724	1764	1779	1742	1829	1780	1791	1791	1750	1723	1771	1667	1734	1751	1815	1716	1702	1738	1746	1706	1760	1727	1718	1661	1681	1773	1768	1805	1698	1758
															4.16667	0.1361	50.8989	2097	2081	2102	2096	2112	2069	1955	2103	2010	2113	2093	2031	2089	2054	2114	2021	2041	2125	2094	2018	2120	1954	2071	2018	1968	2031	2018	1981	2008	1956	2027	2048
															4.16944	0.1361	50.9194	2505	2500	2538	2419	2515	2531	2417	2452	2487	2504	2513	2473	2506	2490	2502	2366	2471	2484	2494	2477	2448	2467	2484	2459	2380	2411	2478	2452	2435	2497	2410	2395
															4.17222	0.1363	50.9398	2917	2909	2936	2936	2925	2895	2935	3028	3008	2957	2876	3005	2821	3054	3011	2829	3045	3017	2882	2936	2992	2820	2970	2949	2839	3007	3051	3078	3019	2895	2911	2932
															4.175	0.1363	50.9603	3330	3394	3334	3347	3395	3354	3399	3312	3413	3361	3284	3262	3345	3409	3360	3279	3337	3253	3228	3310	3393	3243	3322	3252	3243	3199	3295	3254	3322	3264	3198	3256
															4.17778	0.1364	50.9808	3622	3616	3739	3698	3681	3729	3691	3725	3613	3638	3718	3619	3553	3605	3641	3589	3668	3648	3590	3709	3664	3567	3619	3631	3531	3515	3620	3528	3581	3661	3560	3586
															4.18056	0.1364	51.0012	3975	3928	3941	3975	3997	3948	3913	4029	3929	4050	3979	4000	4008	3955	3981	4036	4002	3997	3996	3933	4020	3943	3898	3958	3888	4053	3884	3887	3815	3919	3952	3797
															4.18333	0.1366	51.0217	4617	4530	4565	4517	4549	4661	4559	4548	4616	4554	4618	4576	4585	4798	4501	4530	4641	4637	4653	4405	4622	4410	4488	4583	4604	4584	4410	4457	4634	4430	4517	4621
															4.18611	0.1367	51.0421	5083	5256	5412	5306	5254	5330	5393	5260	5345	5248	5445	5246	5400	5368	5259	5266	5384	5358	5384	5292	5265	5307	5310	5345	5229	5335	5224	5227	5217	5214	5158	5261
															4.18889	0.1369	51.0626	6177	6257	6305	6111	6196	6174	6058	6234	6196	6047	6133	6174	6205	6035	6045	6153	6163	6103	6056	6126	6227	6153	6073	6146	6178	6198	5978	6166	6215	6149	5913	6057
															4.19167	0.1367	51.0831	7096	7059	7040	7012	6958	7226	7012	7137	7104	7100	6960	7276	6938	7054	7117	6949	6931	6970	6988	6951	7009	6949	6930	6945	6895	6991	7001	7010	6938	7024	7235	6969
															4.19444	0.1369	51.1035	7705	7644	7749	7576	7636	7514	7677	7781	7554	7528	7595	7618	7574	7671	7569	7462	7591	7406	7541	7631	7570	7580	7628	7558	7386	7527	7474	7440	7484	7664	7598	7664
															4.19722	0.137	51.124	7917	7900	7672	7859	7843	7891	7765	7758	7936	7811	7982	7759	7722	8012	7542	7690	7748	7800	7643	7830	7791	7739	7760	7766	7643	7893	7831	7742	7891	7803	7766	7869
															4.2	0.137	51.1444	7361	7549	7407	7389	7367	7516	7371	7590	7392	7527	7448	7378	7401	7165	7465	7549	7561	7298	7641	7367	7386	7454	7468	7369	7499	7328	7325	7448	7388	7508	7455	7392
															4.20278	0.1372	51.1649	6563	6520	6515	6338	6413	6580	6387	6524	6597	6421	6373	6249	6420	6368	6486	6394	6393	6338	6441	6538	6330	6326	6385	6516	6252	6392	6394	6233	6407	6423	6427	6509
															4.20556	0.1373	51.1854	5266	5058	5109	5059	5159	5129	5298	5169	5119	5219	5187	5185	5159	5213	5094	5158	5280	5233	5170	5334	5154	5226	5331	5131	5067	5085	5042	5184	5110	5195	5216	5122
															4.20833	0.1373	51.2058	4335	4512	4516	4433	4498	4508	4406	4362	4532	4463	4503	4420	4449	4448	4501	4421	4550	4339	4425	4413	4454	4399	4397	4499	4307	4393	4537	4398	4506	4437	4491	4340
															4.21111	0.1373	51.2263	4161	4229	4171	4262	4194	4192	4176	4143	4122	4100	4144	4083	4165	4103	4116	4228	4148	4056	4114	4103	4128	4137	4240	4085	4170	4065	4133	4131	4144	4239	4167	4133
															4.21389	0.1375	51.2468	4087	4072	4041	4085	4070	4078	4079	4117	4144	3999	4077	4098	4028	4059	4056	3890	4005	4021	3961	3946	3996	3980	4069	4023	3899	3948	4037	3975	3977	3931	3992	3920
															4.21667	0.1376	51.2672	4044	4020	3879	3880	3905	3893	3927	3917	3848	3974	3924	3870	3810	3838	3822	3724	3899	3904	3699	3821	3906	3814	3893	3932	3782	3860	3856	3818	3852	3944	3905	3846
															4.21944	0.1376	51.2877	3412	3412	3382	3391	3521	3480	3443	3397	3273	3387	3350	3428	3395	3378	3270	3447	3327	3302	3482	3330	3409	3381	3231	3371	3333	3377	3404	3373	3438	3291	3284	3344
															4.22222	0.1378	51.3081	2619	2572	2642	2566	2640	2657	2553	2674	2625	2605	2650	2596	2616	2661	2652	2560	2652	2608	2643	2548	2532	2661	2547	2604	2673	2684	2610	2557	2690	2600	2660	2648
															4.225	0.1378	51.3286	1873	1877	1863	1801	1843	1831	1945	1849	1863	1792	1846	1889	1894	1912	1867	1987	1862	1861	1863	1824	1832	1769	1883	1891	1808	1805	1871	1834	1883	1821	1928	1858
															4.22778	0.138	51.3491	1353	1375	1398	1361	1371	1353	1362	1354	1319	1369	1351	1424	1364	1398	1388	1387	1329	1468	1355	1367	1390	1356	1382	1372	1387	1418	1325	1365	1345	1331	1411	1324
															4.23056	0.138	51.3695	1193	1128	1081	1057	1105	1120	1088	1097	1099	1121	1146	1155	1097	1131	1092	1096	1088	1101	1155	1134	1039	1118	1112	1090	1090	1115	1093	1030	1083	1087	1050	1093
															4.23333	0.1381	51.39	978	980	937	966	1011	995	934	964	913	1000	946	988	883	992	987	978	949	966	939	968	996	983	912	918	974	906	934	932	952	951	1000	958
															4.23611	0.1381	51.4105	924	933	924	913	916	894	857	911	864	892	917	903	926	846	884	887	905	883	850	875	891	853	875	825	895	861	903	868	897	841	832	892
															4.23889	0.1383	51.4309	877	857	776	895	832	845	831	831	799	820	866	777	848	856	792	780	835	819	850	837	808	836	807	846	785	776	765	791	827	806	802	788
															4.24167	0.1384	51.4514	786	813	834	803	819	737	819	782	828	784	764	802	770	758	753	744	801	798	784	757	781	800	781	772	712	769	793	734	806	787	783	761
															4.24444	0.1384	51.4719	759	766	792	778	757	805	710	768	711	798	732	775	778	706	785	761	755	777	745	728	747	737	748	763	758	780	735	730	737	797	757	751
															4.24722	0.1386	51.4923	786	752	770	746	695	719	742	749	778	757	741	753	770	700	691	705	745	718	713	703	706	677	743	724	716	692	745	704	731	753	736	642
															4.25	0.1386	51.5128	721	740	729	770	753	726	711	705	700	718	738	724	741	712	703	660	741	672	645	757	681	748	692	687	739	699	679	646	683	712	679	693
															4.25278	0.1387	51.5332	733	696	739	679	712	711	687	703	685	698	686	729	691	717	678	662	649	743	713	694	689	681	667	730	667	718	668	604	661	665	659	693
															4.25556	0.1389	51.5537	733	721	662	698	737	702	706	694	726	654	633	696	676	643	665	661	656	686	697	673	688	674	696	655	653	676	693	723	671	699	681	660
															4.25833	0.1389	51.5742	655	664	672	675	710	612	730	701	656	684	716	718	708	674	625	669	686	660	637	635	663	669	658	661	622	659	650	622	706	681	643	657
															4.26111	0.139	51.5946	675	655	653	634	657	675	653	672	672	640	688	676	652	653	667	680	650	625	643	718	649	622	643	624	622	619	626	645	682	647	668	685
															4.26389	0.139	51.6151	673	620	684	654	631	672	656	664	680	664	660	612	666	633	637	626	641	676	653	639	671	599	605	652	637	652	615	655	636	588	640	663
															4.26667	0.1392	51.6356	633	636	656	693	686	682	676	637	654	667	643	674	671	656	636	653	643	641	665	663	679	634	657	694	641	632	645	632	591	602	642	605
															4.26944	0.1394	51.656	660	632	652	650	627	633	672	651	668	633	618	707	639	636	604	638	624	632	648	623	582	615	615	574	569	640	632	589	624	594	619	602
															4.27222	0.1395	51.6765	667	664	645	715	637	645	667	635	650	661	653	629	627	663	646	653	643	584	627	655	614	633	657	616	631	614	631	625	631	637	610	640
															4.275	0.1395	51.6969	632	626	604	666	667	631	639	657	653	677	650	672	627	632	653	608	559	630	645	582	610	600	608	612	586	611	657	625	655	619	618	637
															4.27778	0.1395	51.7174	686	644	664	701	678	621	630	603	654	623	640	626	672	621	612	606	602	620	627	626	610	602	586	638	556	624	614	574	620	635	616	623
															4.28056	0.1398	51.7379	666	675	681	645	624	644	654	676	623	625	656	654	613	634	634	642	591	600	605	604	610	625	594	646	605	642	601	580	584	608	619	630
															4.28333	0.1398	51.7583	675	632	639	585	650	614	654	666	663	665	698	672	650	658	628	613	594	633	610	657	650	583	626	612	594	601	560	595	625	581	565	536
															4.28611	0.14	51.7788	664	664	679	687	656	660	632	629	662	601	618	676	604	637	672	616	637	612	600	601	578	645	611	612	598	631	590	585	594	599	596	608
															4.28889	0.14	51.7993	670	658	643	684	655	653	662	660	607	626	618	643	668	658	626	637	617	644	639	643	629	658	589	618	619	585	623	643	618	592	651	591
															4.29167	0.1401	51.8197	641	653	628	629	636	653	646	611	636	646	637	618	676	678	631	607	641	607	591	603	602	637	622	599	599	626	586	607	605	630	632	618
															4.29444	0.1403	51.8402	639	674	668	714	599	705	704	663	620	592	599	663	635	609	623	635	596	567	620	623	607	637	648	616	561	588	602	625	593	597	615	619
															4.29722	0.1403	51.8606	661	677	678	610	612	705	598	658	608	636	631	633	626	604	637	672	626	621	630	629	626	616	612	614	635	576	609	630	641	597	601	597
															4.3	0.1404	51.8811	668	678	678	681	598	651	652	635	654	637	620	646	585	632	682	576	593	617	652	593	586	628	656	642	623	593	610	604	619	591	605	594
															4.30278	0.1406	51.9016	689	650	643	642	682	611	631	609	607	627	613	643	620	667	629	588	599	556	646	597	584	619	609	634	631	593	592	586	656	585	552	605
															4.30556	0.1406	51.922	682	674	670	663	644	669	625	649	673	622	671	607	605	646	626	590	600	618	598	629	617	614	631	610	600	594	553	577	582	605	602	607
															4.30833	0.1407	51.9425	694	674	704	680	698	615	661	660	645	651	654	620	661	621	631	640	628	560	610	595	607	620	591	613	604	650	591	560	622	571	628	594
															4.31111	0.1409	51.963	714	616	661	704	617	663	739	645	661	673	662	691	598	646	630	624	634	578	691	656	620	610	570	563	611	588	598	600	607	602	658	599
															4.31389	0.1409	51.9834	732	700	638	662	645	696	645	712	639	661	651	623	616	633	680	649	663	599	647	618	603	654	620	631	603	580	615	572	535	647	572	620
															4.31667	0.1411	52.0039	696	684	717	713	660	676	653	667	713	695	705	641	670	632	657	671	622	642	618	693	609	620	595	642	614	585	573	583	600	588	585	594
															4.31944	0.1412	52.0243	676	703	697	679	672	702	686	667	657	670	686	637	688	710	646	619	671	644	648	676	649	629	609	592	609	627	646	615	653	625	636	617
															4.32222	0.1412	52.0448	764	739	755	714	703	725	698	705	673	697	666	642	687	684	647	704	665	623	646	660	620	611	641	634	651	564	574	607	588	582	606	636
															4.325	0.1414	52.0653	716	700	755	730	754	681	707	716	718	706	710	652	717	668	571	644	643	653	671	617	693	672	642	605	610	630	638	575	592	611	616	577
															4.32778	0.1414	52.0857	747	739	728	718	747	713	732	680	676	683	655	712	676	679	692	660	659	662	629	646	643	649	605	617	589	625	629	599	623	621	581	587
															4.33056	0.1415	52.1062	681	770	701	706	786	706	728	722	692	696	723	612	665	667	678	669	605	636	606	610	644	645	591	605	621	606	608	609	601	623	602	585
															4.33333	0.1417	52.1267	780	799	760	793	731	723	738	722	760	729	705	693	691	701	708	675	644	629	638	656	668	600	665	614	608	605	650	667	598	594	648	604
															4.33611	0.1417	52.1471	897	890	838	801	825	780	787	772	759	748	764	763	734	722	680	695	684	684	694	723	703	669	670	678	605	619	633	549	578	617	575	600
															4.33889	0.1418	52.1676	1083	924	955	948	900	864	908	882	830	809	830	820	757	790	774	774	724	724	754	734	688	745	701	661	640	630	610	616	647	609	621	610
															4.34167	0.142	52.188	1251	1260	1202	1105	1065	1081	1088	1038	970	948	917	958	908	842	853	835	873	819	791	829	734	706	742	649	654	640	637	599	583	665	615	649
															4.34444	0.142	52.2085	1829	1628	1623	1570	1391	1432	1349	1324	1341	1248	1150	1096	1114	1092	1058	1002	926	918	926	862	845	778	788	703	662	661	653	621	621	633	614	594
															4.34722	0.1423	52.229	2565	2407	2295	2153	2113	2038	1930	1802	1797	1685	1622	1654	1584	1403	1270	1326	1282	1240	1162	1055	1030	957	922	821	820	705	630	574	630	609	638	611
															4.35	0.1423	52.2494	3542	3336	3178	3004	2892	2936	2627	2624	2388	2301	2314	2235	2113	2041	2020	1899	1791	1698	1557	1458	1396	1271	1098	1094	938	867	759	609	613	650	597	638
															4.35278	0.1425	52.2699	3874	3583	3485	3422	3256	3296	3137	3114	3138	2959	2864	2669	2607	2547	2435	2258	2148	2106	2003	1892	1813	1550	1468	1364	1114	987	786	694	611	626	653	660
															4.35556	0.1425	52.2904	2813	2733	2679	2735	2823	2640	2604	2664	2475	2496	2474	2408	2304	2309	2221	2087	2055	2123	1999	1884	1767	1626	1477	1465	1279	1085	867	655	638	636	636	648
															4.35833	0.1426	52.3108	1774	1682	1674	1678	1661	1697	1618	1609	1535	1562	1504	1573	1421	1472	1430	1465	1429	1425	1309	1250	1309	1253	1245	1077	1043	1058	842	658	597	636	623	618
															4.36111	0.1428	52.3313	1396	1399	1237	1235	1255	1246	1185	1149	1167	1151	1075	1068	1150	1106	1062	1051	1050	985	982	1003	1023	979	926	895	883	798	707	720	612	618	654	625
															4.36389	0.1429	52.3518	1472	1377	1358	1385	1337	1292	1270	1189	1183	1158	1085	1113	1040	1056	1013	1053	994	924	860	875	812	920	860	794	792	774	701	615	630	640	606	686
															4.36667	0.1431	52.3722	1779	1799	1810	1599	1655	1503	1518	1419	1473	1368	1419	1314	1230	1223	1188	1067	1088	1067	1045	1046	999	914	858	858	758	726	656	636	603	645	687	718
															4.36944	0.1431	52.3927	2172	2103	2074	2120	1955	1881	1793	1793	1762	1623	1633	1621	1539	1445	1484	1418	1416	1252	1332	1145	1132	1062	984	881	879	776	770	701	659	666	643	673
															4.37222	0.1434	52.4131	2310	2156	2189	2044	2032	2047	1893	1971	1919	1810	1926	1856	1664	1728	1684	1549	1508	1496	1483	1324	1294	1212	1131	1061	1029	913	782	692	675	714	667	695
															4.375	0.1434	52.4336	1691	1680	1658	1735	1557	1624	1666	1633	1570	1572	1563	1574	1490	1449	1466	1386	1417	1349	1346	1314	1245	1203	1160	1082	1008	893	833	716	682	666	693	698
															4.37778	0.1435	52.4541	1201	1171	1250	1196	1213	1165	1136	1133	1166	1125	1180	1114	1137	1125	1106	1150	1068	1054	1060	1078	1054	1057	935	932	925	857	760	746	686	709	666	730
															4.38056	0.1437	52.4745	959	1020	976	989	914	969	962	956	973	994	929	920	977	925	944	862	923	966	933	890	853	884	877	854	881	855	741	705	738	742	724	720
															4.38333	0.1437	52.495	1017	960	904	938	988	877	892	916	928	913	922	905	877	961	922	909	933	894	919	913	852	847	879	879	851	771	835	711	722	764	764	709
															4.38611	0.144	52.5155	937	1001	875	960	936	914	940	877	981	867	895	912	848	880	869	828	947	842	903	853	899	908	867	836	785	859	814	776	844	799	803	749
															4.38889	0.144	52.5359	968	954	907	923	973	935	955	938	951	899	940	936	958	908	959	938	907	842	913	883	895	842	846	876	807	910	838	821	867	863	792	806
															4.39167	0.1442	52.5564	1006	991	1005	1034	968	995	982	983	972	893	954	962	946	925	955	939	963	887	893	967	898	965	853	908	914	896	939	950	898	876	795	906
															4.39444	0.1443	52.5768	1007	1006	1021	1051	1020	960	1023	1070	1007	1003	1033	1022	968	1025	1069	1011	1017	938	943	995	965	1002	881	948	990	951	961	981	911	890	899	952
															4.39722	0.1445	52.5973	1086	1092	1065	1093	1050	1085	1037	1074	1050	1048	1045	1043	1072	1069	1052	1038	1018	1052	1051	999	1031	1009	1043	986	1036	1023	1047	989	1019	994	1013	1005
															4.4	0.1446	52.6178	1195	1179	1166	1111	1216	1143	1151	1096	1130	1199	1124	1099	1057	1151	1104	1118	1104	1106	1116	1141	1095	1129	1092	1083	1109	1108	1071	1094	1067	1081	1101	1137
															4.40278	0.1448	52.6382	1306	1270	1268	1185	1246	1263	1250	1268	1210	1252	1259	1223	1264	1196	1250	1163	1225	1226	1274	1185	1221	1192	1193	1182	1205	1174	1286	1232	1184	1166	1156	1107
															4.40556	0.1448	52.6587	1430	1417	1381	1444	1414	1406	1369	1425	1408	1379	1428	1313	1341	1400	1360	1447	1371	1372	1305	1415	1304	1411	1328	1317	1389	1345	1341	1367	1332	1368	1390	1310
															4.40833	0.1449	52.6792	1592	1584	1616	1618	1672	1613	1613	1531	1587	1533	1533	1532	1531	1559	1623	1542	1501	1552	1548	1550	1453	1525	1486	1521	1503	1501	1574	1578	1537	1475	1548	1459
															4.41111	0.1451	52.6996	1877	1748	1876	1865	1786	1804	1807	1811	1784	1874	1812	1777	1737	1825	1804	1735	1735	1868	1809	1888	1749	1825	1730	1811	1825	1785	1790	1776	1721	1732	1835	1802
															4.41389	0.1452	52.7201	2156	2079	2151	2165	2208	2148	2184	2214	2123	2175	2177	2235	2211	2198	2106	2101	2154	2167	2165	2165	2129	2056	2255	2116	2177	2155	2213	2088	2193	2018	2132	2153
															4.41667	0.1454	52.7405	2674	2605	2598	2675	2573	2545	2650	2571	2708	2657	2674	2685	2627	2679	2566	2590	2664	2573	2466	2567	2567	2594	2606	2541	2720	2614	2566	2582	2669	2618	2544	2532
															4.41944	0.1456	52.761	3153	3269	3265	3194	3472	3249	3195	3246	3178	3251	3230	3198	3242	3204	3211	3173	3245	3232	3254	3129	3115	3139	3205	3190	3214	3306	3148	3134	3128	3161	3159	3102
															4.42222	0.1456	52.7815	3887	3926	3990	4022	3997	3978	3964	4027	4001	3990	4107	3937	3914	3913	3949	3967	4007	3885	3870	3995	3931	4050	3769	3908	3964	3991	4005	3993	3931	3953	3917	3833
															4.425	0.1459	52.8019	4937	4779	4897	4992	4982	4858	4954	4865	4932	5034	4972	4817	4990	4903	4832	4954	4897	4713	4802	4827	4797	4930	4834	4858	4850	4833	4807	4848	4849	4836	4898	4807
															4.42778	0.146	52.8224	5724	5809	5777	5607	5905	5669	5677	5751	5797	5730	5833	5616	5757	5644	5762	5530	5501	5753	5683	5565	5553	5615	5640	5635	5656	5567	5739	5594	5615	5741	5607	5608
															4.43056	0.1462	52.8429	6492	6491	6685	6626	6612	6719	6704	6677	6725	6512	6559	6800	6521	6740	6797	6381	6609	6697	6522	6617	6570	6504	6475	6454	6543	6486	6565	6515	6630	6642	6334	6543
															4.43333	0.1463	52.8633	7773	7615	7805	7834	7779	7708	7781	7837	7885	7752	7773	7855	7837	7842	7978	7779	7712	7923	7685	7769	7863	7891	7591	7614	7771	7808	7689	7700	7771	7588	7762	7606
															4.43611	0.1465	52.8838	9194	8925	8919	8994	9221	9010	9194	8996	9147	9006	9203	9147	8893	8946	9068	8873	8987	8968	9017	9041	8984	9146	8875	8803	8960	9029	8935	9066	9146	9038	8969	8957
															4.43889	0.1466	52.9042	10572	10457	10560	10331	10546	10262	10584	10557	10460	10648	10579	10430	10550	10533	10269	10512	10411	10508	10453	10478	10545	10637	10244	10477	10427	10566	10399	10427	10588	10560	10574	10264
															4.44167	0.1468	52.9247	12484	12553	12853	12395	12457	12578	12456	12390	12382	12596	12331	12612	12474	12477	12389	12337	12378	12516	12470	12145	12485	12374	12308	12543	12325	12446	12462	12238	12408	12326	12536	12278
															4.44444	0.1469	52.9452	14925	14655	14812	14730	14857	14739	14674	14790	14594	14679	14638	14586	14558	14628	14592	14559	14657	14618	14459	14814	14594	14724	14675	14783	14571	14614	14327	14334	14503	14587	14520	14543
															4.44722	0.1471	52.9656	16699	16780	16793	16813	17147	16543	16815	16778	16873	16846	16604	16747	16663	16495	16650	16664	16626	16678	16676	16373	16761	16719	16526	16713	16838	16469	16451	16463	16558	16739	16738	16677
															4.45	0.1471	52.9861	17078	17394	17497	17317	17254	17405	17521	17340	17205	17233	17329	17182	17239	17692	17245	17169	17225	17395	17506	17224	17148	17278	17287	17523	17390	17454	17207	17337	17132	17329	17135	17459
															4.45278	0.1474	53.0066	15624	15817	15819	15505	15758	15695	15761	15450	15634	15683	15593	15670	15406	15572	15614	15563	15420	15530	15780	15505	15564	15630	15780	15613	15654	15616	15710	15664	15789	15593	15651	15566
															4.45556	0.1474	53.027	12653	12739	12704	12557	12670	12500	12458	12674	12807	12568	12574	12582	12639	12784	12488	12731	12691	12605	12801	12638	12609	12779	12813	12701	12786	12895	12854	12861	12801	12577	12629	12790
															4.45833	0.1477	53.0475	9974	9810	10068	9741	10081	9920	10035	10064	9865	9996	9909	10103	10127	10189	9981	9989	9997	10068	9973	10040	10139	10106	10067	10180	10118	9942	10081	10042	9978	10140	10202	10143
															4.46111	0.1479	53.068	8770	8729	8578	8715	8682	8588	8726	8485	8755	8884	8891	8765	8579	8865	8662	8618	8740	8711	8668	8704	8625	8753	8677	8743	8737	8741	8748	8750	8768	8761	8775	8700
															4.46389	0.1479	53.0884	8586	8407	8425	8569	8701	8379	8582	8524	8619	8468	8620	8559	8607	8441	8536	8276	8534	8538	8620	8397	8360	8514	8387	8456	8545	8478	8494	8652	8606	8654	8718	8520
															4.46667	0.148	53.1089	8927	8839	8713	8796	8976	8888	8765	8690	8835	8681	8763	8780	8967	8654	8553	8836	8724	8743	8809	8668	8656	8831	8588	8746	8619	8725	8758	8686	8666	8869	8601	8714
															4.46944	0.1482	53.1293	8366	8530	8462	8290	8447	8408	8473	8642	8349	8295	8398	8470	8421	8451	8365	8513	8439	8404	8480	8545	8424	8382	8355	8628	8574	8345	8629	8486	8437	8499	8517	8476
															4.47222	0.1483	53.1498	7120	7117	7160	7169	7101	7115	7047	7120	7153	7175	7127	7161	7129	7125	7174	7154	7176	7165	7118	7125	6998	6963	7174	7204	7064	7182	7187	7316	7339	7171	6949	7163
															4.475	0.1485	53.1703	5338	5157	5161	5145	5285	5162	5280	5239	5191	5194	5181	5327	5215	5252	5030	5308	5142	5308	5276	5202	5257	5373	5169	5281	5284	5285	5441	5380	5284	5238	5283	5354
															4.47778	0.1488	53.1907	3484	3557	3502	3617	3666	3533	3475	3541	3534	3548	3519	3646	3587	3503	3506	3491	3488	3489	3540	3487	3563	3510	3547	3580	3512	3632	3620	3681	3531	3449	3588	3629
															4.48056	0.1488	53.2112	2480	2461	2425	2442	2491	2554	2397	2461	2369	2482	2464	2449	2529	2393	2487	2398	2501	2447	2394	2535	2441	2490	2451	2335	2423	2475	2631	2432	2456	2385	2399	2410
															4.48333	0.149	53.2317	1865	1888	1850	1851	1864	1798	1793	1840	1798	1848	1828	1865	1854	1800	1828	1820	1780	1794	1798	1841	1805	1849	1798	1838	1922	1823	1791	1927	1794	1760	1895	1850
															4.48611	0.1491	53.2521	1479	1468	1486	1470	1503	1507	1474	1459	1479	1565	1422	1479	1471	1527	1503	1486	1442	1416	1501	1547	1449	1503	1540	1500	1470	1484	1433	1413	1494	1458	1475	1446
															4.48889	0.1494	53.2726	1267	1290	1212	1287	1230	1260	1227	1349	1290	1228	1275	1294	1314	1333	1268	1280	1219	1211	1228	1206	1262	1259	1237	1257	1202	1202	1259	1214	1282	1233	1184	1277
															4.49167	0.1494	53.293	1212	1079	1146	1102	1131	1033	1153	1124	1058	1102	1154	1110	1100	1131	1147	1094	1085	1094	1158	1194	1093	1113	1124	1129	1154	1120	1154	1121	1121	1147	1118	1052
															4.49444	0.1497	53.3135	998	1005	1068	969	1094	1053	1020	1059	999	985	1031	963	1000	994	1068	972	1009	1009	1031	1086	1012	990	1005	1011	954	1035	1088	1071	1035	1031	986	984
															4.49722	0.1499	53.334	982	948	984	959	984	979	961	941	963	911	925	926	979	962	943	958	968	961	959	921	926	986	890	968	914	924	905	909	945	937	909	998
															4.5	0.15	53.3544	875	907	974	933	874	927	868	929	893	890	928	891	893	902	891	850	870	896	836	938	893	876	864	837	849	882	882	883	900	910	853	856
															4.50278	0.1502	53.3749	838	895	894	861	816	897	862	837	797	825	839	816	853	855	839	827	857	872	777	861	817	821	785	854	790	829	811	836	823	832	822	881
															4.50556	0.1504	53.3954	820	827	811	823	816	816	850	783	793	862	750	871	814	819	802	783	758	805	790	732	779	783	777	752	786	729	768	745	784	781	793	748
															4.50833	0.1505	53.4158	739	766	766	800	750	740	782	786	832	740	798	700	799	810	696	755	780	730	796	752	720	774	728	760	715	729	719	764	744	775	722	745
															4.51111	0.1507	53.4363	757	722	730	722	771	733	713	699	797	737	734	735	726	694	694	733	704	693	708	722	692	711	744	676	658	714	721	680	689	732	740	722
															4.51389	0.1508	53.4567	676	709	701	757	759	709	725	702	712	688	703	671	673	747	705	681	677	714	685	682	707	645	662	730	729	672	706	665	651	717	703	654
															4.51667	0.1511	53.4772	708	643	663	712	667	700	697	681	680	661	641	686	692	635	648	623	695	671	687	656	651	622	625	676	699	645	625	652	658	640	665	659
															4.51944	0.1513	53.4977	695	703	680	679	684	681	664	680	643	729	683	689	659	652	666	684	660	614	642	662	636	622	621	629	672	660	643	682	617	683	647	668
															4.52222	0.1514	53.5181	697	692	659	618	651	648	698	594	689	613	600	643	629	670	659	603	570	678	642	673	608	609	649	601	689	601	622	619	649	586	639	586
															4.525	0.1518	53.5386	683	621	669	679	643	601	673	676	655	608	671	636	631	630	595	654	617	666	671	642	609	676	613	602	664	636	585	616	636	672	624	665
															4.52778	0.1519	53.5591	611	624	628	663	689	659	629	636	579	676	646	630	673	587	664	664	613	620	619	604	611	654	619	582	627	645	589	565	585	627	659	629
															4.53056	0.1521	53.5795	630	662	673	623	661	635	615	669	610	576	628	630	656	636	619	651	674	594	601	642	626	599	610	613	607	625	598	598	664	599	636	649
															4.53333	0.1522	53.6	658	652	629	673	662	623	656	632	616	616	657	659	616	623	622	634	604	620	588	604	629	583	591	613	612	629	613	623	605	582	571	558
															4.53611	0.1525	53.6204	632	675	685	601	653	627	612	599	593	624	645	608	594	633	617	610	632	578	607	662	663	641	591	573	581	611	586	607	599	589	609	620
															4.53889	0.1527	53.6409	638	641	635	610	633	564	651	632	602	647	664	622	656	619	629	638	652	659	635	622	600	630	590	608	660	591	592	571	622	519	628	601
															4.54167	0.153	53.6614	632	647	700	604	688	595	649	618	631	580	600	595	592	640	549	614	586	615	602	634	624	636	569	604	637	571	530	618	614	574	587	615
															4.54444	0.1531	53.6818	592	614	579	609	584	600	572	621	606	592	625	611	584	587	647	580	627	638	612	600	592	578	574	617	586	566	605	642	640	618	578	585
															4.54722	0.1533	53.7023	601	601	602	632	643	626	585	626	626	594	665	609	646	559	605	590	625	551	604	596	552	568	584	613	636	577	537	591	609	605	607	564
															4.55	0.1536	53.7228	649	585	620	579	621	668	621	628	598	645	604	555	586	562	558	617	613	601	609	645	573	596	560	609	595	566	524	614	589	588	600	607
															4.55278	0.1538	53.7432	626	625	603	585	632	565	552	614	644	569	577	587	635	631	621	616	626	568	610	623	590	637	596	607	591	610	513	607	605	591	590	596
															4.55556	0.1541	53.7637	615	611	645	595	618	596	594	593	588	568	638	635	600	635	641	599	618	609	617	584	565	614	568	623	577	590	598	624	591	569	599	601
															4.55833	0.1542	53.7841	592	639	658	652	610	586	608	600	589	585	622	616	595	548	621	571	564	596	590	561	550	615	626	582	534	608	553	596	580	556	569	584
															4.56111	0.1544	53.8046	610	603	601	620	621	600	593	571	611	583	622	624	576	642	606	590	525	633	596	602	596	573	592	619	581	565	564	592	601	578	551	555
															4.56389	0.1547	53.8251	636	565	595	600	586	599	604	662	597	567	599	579	559	604	608	596	573	579	568	584	570	610	585	536	587	527	574	565	609	560	555	559
															4.56667	0.1549	53.8455	640	600	614	637	596	635	563	613	613	642	606	625	594	602	593	552	591	575	601	560	564	549	518	569	561	551	613	577	610	571	563	543
															4.56944	0.155	53.866	635	637	600	570	588	626	573	608	572	536	529	575	567	590	560	555	601	590	614	608	612	603	576	583	629	639	615	559	564	576	605	551
															4.57222	0.1553	53.8865	626	591	614	609	577	578	598	624	575	593	567	541	599	562	564	537	591	554	617	593	607	599	588	559	594	588	585	558	577	572	593	600
															4.575	0.1556	53.9069	652	593	584	593	551	609	614	575	540	613	589	567	585	570	596	546	561	607	591	559	517	613	547	559	552	571	563	550	596	582	601	577
															4.57778	0.1558	53.9274	550	563	615	591	564	602	552	573	587	596	601	545	603	574	595	589	603	547	560	539	568	572	514	592	555	555	555	562	567	554	586	555
															4.58056	0.1561	53.9479	589	584	603	576	577	599	591	567	539	586	627	598	565	582	583	554	563	607	600	567	556	551	567	588	592	531	576	588	545	560	497	566
															4.58333	0.1564	53.9683	621	655	582	584	597	575	585	642	545	526	578	574	570	600	561	559	583	603	545	540	567	525	524	531	544	570	591	549	574	578	568	553
															4.58611	0.1566	53.9888	558	559	592	608	613	547	523	602	616	570	546	601	554	586	544	555	568	555	560	567	531	561	544	549	520	578	535	537	570	571	590	576
															4.58889	0.1567	54.0092	552	606	624	570	534	587	600	559	581	524	542	561	591	520	546	540	556	545	554	504	597	586	616	545	557	541	565	579	537	556	592	535
															4.59167	0.157	54.0297	575	586	607	559	632	539	598	608	556	574	584	573	590	576	544	576	565	556	541	563	578	587	506	576	577	531	567	544	533	528	547	564
															4.59444	0.1573	54.0502	591	585	574	580	577	591	563	594	554	518	539	562	556	540	535	581	513	528	549	547	554	536	515	555	544	532	540	580	559	571	580	540
															4.59722	0.1576	54.0706	611	602	611	549	548	569	579	545	523	565	555	560	571	560	526	549	549	528	554	555	579	598	558	573	536	562	576	549	601	549	567	542
															4.6	0.1578	54.0911	586	574	619	532	545	547	629	581	567	610	548	580	569	535	554	593	568	549	590	595	538	562	554	575	536	541	530	545	547	590	513	579
															4.60278	0.158	54.1116	605	558	566	579	522	601	537	576	594	564	549	542	565	568	563	560	551	544	576	557	540	560	549	548	571	527	505	578	526	555	559	523
															4.60556	0.1583	54.132	581	570	605	584	593	534	564	518	523	534	550	567	609	551	626	558	544	557	529	560	551	552	601	551	594	528	528	554	550	560	573	556
															4.60833	0.1584	54.1525	558	561	568	567	543	576	536	527	578	598	550	536	524	533	544	529	572	536	559	515	594	518	554	507	525	584	505	547	581	568	556	542
															4.61111	0.1587	54.1729	578	545	639	563	619	607	597	574	575	505	555	591	539	570	566	535	539	524	524	558	599	505	558	553	537	565	549	548	531	515	575	517
															4.61389	0.159	54.1934	573	599	510	590	550	554	609	539	544	593	539	579	533	610	547	585	526	541	531	544	487	552	580	542	547	491	560	560	512	567	492	526
															4.61667	0.1594	54.2139	590	613	554	543	607	577	563	531	547	602	541	520	577	587	582	564	562	531	526	533	535	545	509	541	521	562	533	541	574	530	518	560
															4.61944	0.1597	54.2343	541	533	564	564	551	529	556	586	576	581	564	517	557	565	478	572	580	523	555	537	601	567	575	531	510	535	544	555	567	525	543	566
															4.62222	0.16	54.2548	585	566	634	567	598	558	594	563	531	572	588	524	579	595	510	535	506	546	544	552	550	557	565	533	543	532	502	532	594	573	536	563
															4.625	0.1603	54.2752	575	539	567	528	564	541	548	582	591	558	551	520	556	567	573	559	548	524	562	511	522	532	524	521	524	553	594	578	553	542	539	542
															4.62778	0.1604	54.2957	603	526	541	564	538	573	606	524	534	555	530	545	547	561	566	562	549	522	550	541	570	563	516	561	581	493	540	539	579	513	575	552
															4.63056	0.1607	54.3162	596	587	533	604	590	560	571	592	572	545	544	540	544	576	551	528	508	577	555	522	543	572	512	533	553	512	527	564	521	556	555	520
															4.63333	0.1611	54.3366	586	569	603	543	554	568	501	581	533	570	571	514	520	594	551	547	540	542	530	521	523	501	464	525	557	545	540	454	531	536	564	532
															4.63611	0.1614	54.3571	589	550	589	580	582	548	581	579	563	538	551	508	537	594	556	529	533	538	516	545	545	560	597	518	527	522	532	497	532	514	524	497
															4.63889	0.1617	54.3776	565	547	573	571	574	509	574	526	562	524	596	522	530	536	533	510	536	571	513	556	554	550	517	527	551	548	537	536	524	496	579	544
															4.64167	0.162	54.398	580	584	563	577	534	562	586	530	565	539	506	530	548	542	597	563	576	569	518	538	567	569	513	497	516	573	514	540	559	578	510	554
															4.64444	0.1623	54.4185	572	557	547	601	558	556	571	524	534	528	589	555	556	525	512	496	567	543	533	545	540	565	555	530	526	557	553	566	521	553	513	517
															4.64722	0.1626	54.439	558	563	554	544	536	562	577	590	527	551	565	551	552	586	556	570	553	528	571	523	517	524	511	527	546	541	513	542	538	508	558	510
															4.65	0.1628	54.4594	557	561	570	576	533	553	505	518	575	489	543	566	494	525	549	508	559	561	553	520	531	554	533	499	540	552	531	541	560	518	564	514
															4.65278	0.1632	54.4799	579	551	542	556	559	535	566	565	560	553	560	516	550	546	568	537	501	510	517	519	560	562	567	530	536	522	508	541	506	520	547	533
															4.65556	0.1634	54.5003	555	520	564	544	569	554	560	563	543	513	552	540	610	549	541	535	547	572	554	540	522	571	526	564	517	550	504	512	503	550	478	548
															4.65833	0.1637	54.5208	583	566	548	545	558	571	560	531	538	533	550	560	538	499	516	540	513	540	497	549	611	491	519	534	560	545	546	508	525	505	544	510
															4.66111	0.164	54.5413	545	550	583	593	578	517	554	527	542	531	543	523	503	549	530	571	528	537	570	551	510	569	502	523	508	506	541	545	561	541	536	522
															4.66389	0.1643	54.5617	591	545	607	547	586	508	563	550	542	564	519	553	517	592	526	503	546	553	532	518	537	527	522	568	523	550	532	540	551	517	482	531
															4.66667	0.1646	54.5822	549	553	562	576	566	588	537	527	549	525	537	538	551	529	564	534	552	489	527	516	480	505	552	557	555	510	551	550	521	508	519	529
															4.66944	0.1649	54.6027	544	590	558	573	542	567	550	545	544	580	542	569	556	582	534	519	532	543	530	525	523	528	519	515	566	540	526	509	537	547	533	511
															4.67222	0.1652	54.6231	534	570	536	576	516	558	504	521	583	525	518	526	527	539	565	560	523	535	500	543	507	563	553	531	518	531	556	494	507	513	527	536
															4.675	0.1656	54.6436	541	573	567	568	538	552	581	521	584	550	529	577	560	504	564	515	519	526	547	526	559	520	530	532	513	511	510	503	574	530	525	533
															4.67778	0.166	54.6641	555	539	516	559	576	546	515	567	561	557	542	511	528	584	540	489	558	512	502	506	548	514	539	509	534	526	500	478	501	508	548	523
															4.68056	0.1662	54.6845	521	560	568	547	536	521	537	552	555	531	577	505	535	517	575	545	518	509	582	533	528	509	541	570	521	524	503	497	513	512	526	511
															4.68333	0.1666	54.705	517	544	566	592	551	544	526	541	510	540	540	586	542	557	513	475	513	577	519	533	498	496	522	531	547	559	521	538	535	565	458	538
															4.68611	0.1669	54.7254	570	612	551	553	507	555	529	561	556	546	533	543	516	569	530	528	510	532	538	485	561	545	556	536	532	484	478	530	562	505	576	493
															4.68889	0.1673	54.7459	538	552	527	542	549	480	455	548	538	516	516	507	552	502	521	515	538	537	533	519	517	529	558	524	550	505	505	508	486	542	520	531
															4.69167	0.1677	54.7664	590	569	587	522	560	595	551	521	551	488	497	501	569	560	508	573	517	531	519	536	522	512	538	492	503	482	527	535	515	476	518	506
															4.69444	0.168	54.7868	549	575	567	555	570	513	499	498	549	486	531	524	547	551	524	499	514	581	513	532	526	532	545	537	559	518	492	557	495	506	535	514
															4.69722	0.1683	54.8073	525	563	538	516	532	552	518	517	569	573	545	557	495	544	523	489	499	537	537	523	522	553	497	522	535	527	549	565	536	527	517	559
															4.7	0.1688	54.8278	545	569	491	555	550	542	524	518	523	529	550	546	525	515	527	537	511	520	522	505	510	477	548	521	517	459	525	524	547	497	500	516
															4.70278	0.1693	54.8482	554	583	553	502	555	557	563	532	517	510	575	496	507	564	537	549	552	515	499	507	530	533	510	493	504	520	493	505	541	513	491	539
															4.70556	0.1697	54.8687	553	538	529	551	551	568	552	535	523	545	556	547	526	506	523	558	498	513	519	493	505	569	538	524	574	520	543	504	510	496	518	548
															4.70833	0.1702	54.8891	567	567	561	550	571	542	548	536	539	528	511	570	551	514	521	508	523	517	507	531	514	534	502	551	497	496	526	477	494	502	505	484
															4.71111	0.1705	54.9096	533	520	509	525	534	557	531	550	541	560	519	566	520	490	527	531	518	537	536	518	498	513	502	489	545	499	540	502	565	499	464	479
															4.71389	0.171	54.9301	513	564	549	534	541	529	535	521	558	550	525	546	513	508	513	582	535	528	550	503	492	558	524	508	493	505	497	510	515	527	534	527
															4.71667	0.1714	54.9505	553	558	554	521	537	559	558	546	524	536	530	579	513	516	536	548	506	510	528	482	490	500	540	526	505	534	503	486	522	518	498	527
															4.71944	0.1719	54.971	485	506	514	569	547	491	544	503	541	527	550	537	558	531	550	512	553	523	486	499	492	523	470	505	514	508	503	492	480	476	542	552
															4.72222	0.1724	54.9915	497	525	513	566	531	549	560	537	523	560	535	525	538	505	492	555	536	506	528	517	508	548	482	514	496	497	506	538	513	552	506	517
															4.725	0.1728	55.0119	543	515	517	559	536	531	548	534	494	508	498	505	541	517	541	556	528	525	536	513	545	548	541	520	478	555	489	471	502	525	502	505
															4.72778	0.1733	55.0324	535	539	563	511	557	523	535	524	545	512	496	524	556	501	550	510	508	485	569	462	479	498	536	495	511	494	467	512	523	525	545	526
															4.73056	0.1738	55.0528	544	521	500	534	529	539	541	533	499	517	552	549	496	505	519	530	540	519	533	546	510	564	555	506	480	530	506	496	523	514	542	533
															4.73333	0.1742	55.0733	546	545	511	489	532	534	539	506	567	546	500	558	533	570	529	506	515	550	515	508	529	511	447	490	510	509	485	508	476	498	500	528
															4.73611	0.1747	55.0938	566	536	575	521	537	507	547	546	539	533	539	524	477	522	499	507	528	480	536	500	505	501	470	521	515	530	537	509	491	502	519	487
															4.73889	0.1752	55.1142	571	512	562	534	504	537	466	548	536	531	543	537	481	483	550	550	517	482	515	535	487	529	498	528	524	497	532	517	510	488	533	494
															4.74167	0.1756	55.1347	516	513	536	557	516	539	534	484	452	492	499	522	471	500	537	522	525	493	531	515	503	465	533	487	504	505	510	542	546	491	474	529
															4.74444	0.1761	55.1551	526	533	519	524	525	509	510	536	549	518	547	509	591	519	481	519	471	503	566	552	487	519	523	465	467	541	512	499	535	523	493	513
															4.74722	0.1766	55.1756	497	576	473	520	521	524	498	518	538	560	540	519	549	521	478	499	486	521	527	516	522	504	512	507	497	537	553	530	516	523	491	521
															4.75	0.1772	55.1961	539	510	534	524	524	515	503	514	510	520	557	491	457	555	529	503	529	563	519	474	490	547	468	488	471	489	505	528	448	497	472	502
															4.75278	0.1776	55.2165	556	515	571	543	498	545	539	513	494	506	531	517	533	503	501	548	487	527	530	543	477	514	485	523	525	466	532	501	499	523	504	485
															4.75556	0.1781	55.237	557	518	582	569	534	566	489	526	577	528	529	545	592	519	491	503	513	507	531	565	483	510	509	513	489	505	496	520	482	475	484	567
															4.75833	0.1786	55.2575	507	500	531	507	523	498	565	478	532	501	545	514	492	557	478	483	508	518	489	510	527	517	515	500	519	480	522	514	523	533	496	479
															4.76111	0.179	55.2779	544	542	489	520	551	533	536	550	527	521	511	525	517	505	494	515	514	509	569	504	489	524	499	493	487	470	466	542	534	519	495	479
															4.76389	0.1795	55.2984	516	514	509	518	524	496	538	479	518	513	540	482	508	530	502	510	523	477	503	494	488	512	547	497	523	466	500	457	467	514	530	517
															4.76667	0.1801	55.3188	546	541	527	547	519	527	491	487	517	482	503	484	544	502	550	540	507	512	487	529	499	517	529	491	502	517	509	512	530	471	489	476
															4.76944	0.1804	55.3393	504	539	535	510	525	512	557	508	469	493	535	541	556	493	536	534	531	533	509	523	499	567	513	530	484	458	485	486	540	491	481	505
															4.77222	0.1811	55.3598	550	564	504	553	530	497	508	519	557	511	523	562	516	504	517	495	508	520	516	516	498	514	524	528	519	515	519	534	487	506	499	525
															4.775	0.1817	55.3802	539	532	532	530	494	531	511	515	510	483	529	508	491	499	467	512	495	496	467	510	517	502	526	432	512	513	538	480	484	464	481	543
															4.77778	0.182	55.4007	540	578	562	573	529	543	530	556	498	559	484	520	499	530	495	525	508	523	484	517	515	497	533	499	508	476	500	521	503	522	495	523
															4.78056	0.1826	55.4212	557	549	554	546	508	536	535	512	489	532	522	533	532	518	499	484	522	525	502	501	515	515	473	500	517	483	508	474	528	502	507	499
															4.78333	0.1831	55.4416	557	516	531	518	549	527	539	496	504	515	511	455	493	511	528	526	509	522	521	541	499	471	563	480	515	493	500	468	508	488	522	521
															4.78611	0.1835	55.4621	569	512	567	553	541	503	499	555	499	543	516	493	516	497	491	497	525	496	465	491	487	571	482	487	504	482	517	491	490	550	511	522
															4.78889	0.1842	55.4826	506	460	547	543	516	481	507	479	496	519	546	501	464	469	530	495	529	529	500	494	451	493	492	465	497	452	522	464	448	483	486	466
															4.79167	0.1846	55.503	515	483	525	561	507	512	479	501	529	534	501	519	531	505	500	485	493	514	461	493	485	521	478	503	501	526	510	444	513	483	488	503
															4.79444	0.1851	55.5235	542	524	498	561	511	503	528	491	541	534	532	514	523	473	515	525	480	526	487	549	512	499	470	526	482	495	494	520	541	507	501	479
															4.79722	0.1855	55.544	557	517	541	509	538	489	533	493	531	500	494	497	542	505	541	516	533	494	479	483	538	525	502	518	489	513	459	514	505	448	540	527
															4.8	0.186	55.5644	510	547	506	526	547	518	569	525	502	542	560	512	528	505	473	558	479	538	482	507	508	521	499	573	464	496	488	459	517	494	494	511
															4.80278	0.1866	55.5849	525	511	545	503	528	522	528	563	498	496	549	530	523	541	504	533	514	480	521	543	535	472	486	513	485	538	490	519	486	542	498	492
															4.80556	0.1871	55.6053	563	525	487	543	519	508	508	530	516	475	525	549	466	448	520	505	498	510	499	497	505	491	521	532	521	464	437	492	479	449	546	474
															4.80833	0.1877	55.6258	516	537	546	502	521	504	481	530	475	512	534	534	496	497	544	497	470	494	484	491	507	474	474	549	509	501	480	506	535	479	495	473
															4.81111	0.1882	55.6463	527	525	562	506	487	485	503	507	508	527	486	515	493	503	499	516	480	502	492	496	498	497	466	503	502	467	509	494	493	454	522	485
															4.81389	0.1888	55.6667	510	513	551	538	499	550	468	445	513	556	491	515	509	495	504	509	489	464	500	523	531	502	497	534	525	474	487	491	459	479	500	455
															4.81667	0.1893	55.6872	547	478	518	508	545	551	504	531	516	495	513	514	472	509	495	524	519	487	541	493	535	482	440	510	494	486	552	500	500	498	486	467
															4.81944	0.1899	55.7077	486	526	522	582	537	567	555	510	524	523	494	532	510	486	500	520	471	506	540	489	507	498	484	465	478	489	502	473	493	480	450	479
															4.82222	0.1904	55.7281	485	546	522	523	498	524	507	503	539	543	512	521	498	495	498	505	522	514	482	499	469	484	476	491	482	489	508	493	455	450	524	477
															4.825	0.191	55.7486	508	497	554	511	524	516	506	507	537	491	468	531	489	514	505	489	491	499	514	536	488	490	501	486	477	505	520	513	492	510	491	535
															4.82778	0.1914	55.769	489	523	489	499	537	545	514	507	502	517	516	457	553	498	523	483	511	469	514	497	485	509	475	521	486	518	459	468	490	486	533	502
															4.83056	0.1921	55.7895	519	527	540	481	530	504	517	512	490	498	519	467	509	498	519	485	478	483	512	488	503	530	454	535	492	485	507	523	492	526	526	480
															4.83333	0.1927	55.81	561	554	523	522	561	480	526	539	502	494	525	516	501	518	546	552	512	464	496	492	509	504	472	487	510	452	488	496	473	520	461	481
															4.83611	0.1935	55.8304	534	478	531	482	506	501	467	526	495	511	526	487	498	504	521	481	510	478	475	525	454	500	477	497	500	488	512	517	478	520	480	484
															4.83889	0.1939	55.8509	538	505	507	476	498	538	489	526	515	503	504	492	530	525	490	505	506	473	488	560	499	471	479	517	517	505	457	500	480	498	521	493
															4.84167	0.1945	55.8713	539	534	515	526	488	521	467	504	469	555	504	519	455	537	522	490	521	504	507	484	503	510	506	498	529	495	512	519	489	468	428	529
															4.84444	0.1953	55.8918	496	559	497	517	509	489	541	549	512	538	503	476	499	515	526	518	493	487	474	459	478	492	458	480	437	492	479	487	488	482	490	487
															4.84722	0.1959	55.9123	504	558	522	486	504	528	510	536	457	468	510	510	504	548	495	490	532	504	497	507	490	489	525	465	463	520	496	480	473	464	502	535
															4.85	0.1967	55.9327	531	543	510	515	500	510	498	525	517	505	527	525	504	493	518	452	492	508	495	443	467	475	473	452	511	532	455	489	523	424	503	511
															4.85278	0.1973	55.9532	535	516	528	522	507	532	521	525	532	535	489	499	510	480	516	506	489	489	556	485	477	484	493	477	485	512	460	490	509	494	464	471
															4.85556	0.1979	55.9737	499	525	507	547	535	498	514	492	509	512	466	477	516	490	529	516	507	469	514	530	483	486	485	504	473	508	451	504	464	472	493	465
															4.85833	0.1987	55.9941	515	526	528	536	502	524	516	491	579	494	529	516	534	517	523	471	496	519	500	495	456	536	492	465	487	503	467	469	465	507	489	464
															4.86111	0.1993	56.0146	520	492	508	519	518	508	504	488	515	528	526	508	500	485	552	474	470	493	500	513	499	507	475	512	485	527	509	481	516	504	499	463
															4.86389	0.2001	56.035	502	483	507	506	507	520	517	521	479	502	498	501	460	536	513	498	472	525	471	504	459	505	498	478	533	490	496	459	471	539	515	527
															4.86667	0.2009	56.0555	521	532	494	509	497	486	479	544	513	485	486	520	518	481	461	482	477	520	473	508	483	456	479	521	486	501	484	480	519	466	493	446
															4.86944	0.2017	56.076	490	507	558	479	555	522	487	509	526	454	497	503	511	487	486	494	493	534	494	505	518	514	545	491	504	463	472	550	504	479	520	509
															4.87222	0.2023	56.0964	494	534	537	459	499	545	476	470	493	488	500	531	506	486	472	480	500	502	484	486	505	510	466	515	482	462	455	492	501	471	473	480
															4.875	0.2031	56.1169	517	506	490	502	522	513	492	487	481	466	452	500	486	520	458	496	510	515	472	502	460	489	519	504	516	467	501	482	434	466	468	486
															4.87778	0.2038	56.1374	507	514	529	510	542	525	492	489	502	491	510	493	477	506	493	489	533	516	477	456	498	488	462	502	494	492	510	504	505	514	491	481
															4.88056	0.2045	56.1578	529	479	500	495	502	494	541	519	522	518	474	504	500	490	507	535	495	501	501	494	491	504	498	495	500	474	498	498	481	490	498	490
															4.88333	0.2052	56.1783	549	519	520	554	537	506	531	543	516	502	534	486	522	500	491	499	520	532	488	515	478	512	493	463	464	477	468	482	470	462	444	474
															4.88611	0.2062	56.1987	519	516	518	528	533	542	502	517	493	496	493	484	507	518	507	477	511	481	466	488	486	500	476	492	498	473	518	447	475	486	483	509
															4.88889	0.2069	56.2192	534	513	487	501	517	499	487	501	483	472	539	466	503	468	498	512	485	510	476	449	500	526	517	494	493	480	477	474	490	431	472	483
															4.89167	0.2077	56.2397	532	517	511	538	517	479	531	536	449	522	500	446	497	518	485	488	471	486	477	481	488	527	481	493	471	500	447	482	470	477	430	495
															4.89444	0.2085	56.2601	483	557	549	496	512	476	532	563	503	498	501	471	545	482	505	511	537	490	488	447	489	481	498	512	513	437	500	485	510	422	474	478
															4.89722	0.2093	56.2806	486	516	531	523	500	511	525	555	497	512	466	508	519	479	522	455	518	472	472	436	491	454	440	490	515	492	466	451	496	481	508	455
															4.9	0.21	56.3011	484	534	522	492	504	512	514	534	504	538	481	451	441	460	520	493	505	464	520	450	468	475	539	491	490	510	475	453	454	461	507	484
															4.90278	0.211	56.3215	535	491	486	570	498	506	517	531	539	474	517	484	494	486	497	500	494	473	513	479	514	514	496	479	432	540	458	463	466	440	480	500
															4.90556	0.2119	56.342	465	540	518	529	523	521	488	472	519	485	538	505	502	495	477	476	507	520	485	461	499	459	498	497	484	502	497	515	472	503	499	478
															4.90833	0.2128	56.3625	538	484	487	521	479	506	551	479	477	480	488	500	488	495	465	504	502	471	490	518	473	509	468	490	459	497	443	487	466	476	510	459
															4.91111	0.2138	56.3829	493	516	451	503	508	479	556	489	491	528	540	485	494	484	503	475	519	490	527	498	472	500	507	529	518	454	482	466	449	492	472	496
															4.91389	0.2148	56.4034	484	504	529	482	519	466	514	492	498	527	473	502	489	481	517	489	452	501	493	478	514	462	513	491	538	479	500	460	482	440	500	485
															4.91667	0.2159	56.4238	563	528	480	487	511	515	461	466	518	509	510	506	499	499	509	485	520	487	457	496	517	456	410	457	516	450	483	511	444	468	480	533
															4.91944	0.217	56.4443	465	510	497	469	498	545	474	506	522	537	525	528	541	519	507	498	507	509	504	469	480	515	486	471	471	495	486	473	475	485	501	492
															4.92222	0.2181	56.4648	516	531	502	535	484	499	509	499	509	500	526	503	493	487	465	472	488	498	521	536	493	495	496	502	475	508	479	488	456	530	497	482
															4.925	0.2192	56.4852	504	474	502	506	484	495	511	504	506	499	466	488	466	550	534	496	511	522	504	482	483	466	477	498	474	490	486	482	507	483	450	483
															4.92778	0.2203	56.5057	541	491	513	496	533	500	480	516	489	501	481	526	466	523	556	453	514	514	522	458	487	485	467	451	530	494	480	545	472	480	508	499
															4.93056	0.2215	56.5262	492	510	500	542	512	463	527	448	476	493	535	465	515	518	451	458	502	537	482	470	472	462	433	553	481	449	463	477	524	516	465	502
															4.93333	0.2226	56.5466	509	520	505	510	503	479	538	488	483	489	499	539	518	476	482	494	508	450	487	477	473	528	474	482	512	475	492	501	472	495	441	490
															4.93611	0.2238	56.5671	533	516	500	503	505	520	507	521	544	527	484	495	525	512	467	495	503	494	476	461	467	475	497	475	457	514	487	475	450	423	481	469
															4.93889	0.2249	56.5876	495	505	500	501	486	506	481	500	488	480	530	526	452	522	504	485	505	497	514	451	496	446	493	488	488	475	470	512	460	462	461	494
															4.94167	0.2263	56.608	505	528	519	530	491	516	463	494	455	479	477	460	520	483	528	482	456	502	476	526	496	474	472	479	431	478	507	476	484	494	448	456
															4.94444	0.2276	56.6285	544	542	512	488	477	469	538	495	501	449	497	505	432	468	457	494	504	466	539	474	457	484	499	453	469	493	449	495	466	519	453	494
															4.94722	0.2286	56.6489	473	518	486	496	492	510	479	535	474	527	464	460	462	468	486	481	467	520	446	506	471	455	458	513	478	482	476	509	473	455	464	449
															4.95	0.23	56.6694	507	515	492	504	502	503	545	499	517	478	493	475	494	481	487	509	468	492	461	487	502	504	504	475	499	444	456	479	485	494	479	463
															4.95278	0.2313	56.6899	545	506	487	500	478	458	502	489	467	468	466	484	505	496	513	485	493	498	521	457	483	473	489	486	505	505	444	479	443	481	472	490
															4.95556	0.2327	56.7103	509	488	516	479	517	478	504	507	515	479	465	473	508	474	515	456	475	500	456	463	476	432	514	447	472	477	466	466	497	442	491	504
															4.95833	0.2341	56.7308	490	503	527	515	486	500	491	482	512	504	505	496	506	492	476	473	493	479	468	498	487	452	482	491	490	459	456	459	462	482	465	454
															4.96111	0.2355	56.7512	523	505	475	511	515	501	499	474	528	458	506	495	548	497	527	496	497	527	510	497	504	447	475	481	518	509	482	477	501	438	449	458
															4.96389	0.237	56.7717	492	525	484	503	509	518	473	502	519	471	503	484	490	462	473	473	429	468	429	518	443	503	471	490	512	473	459	479	476	466	475	462
															4.96667	0.2384	56.7922	472	527	476	484	488	523	504	490	529	483	457	466	504	476	535	457	500	445	512	500	469	443	516	414	490	470	490	488	499	473	436	494
															4.96944	0.2398	56.8126	551	507	461	495	488	457	478	510	492	501	511	470	480	469	463	471	477	478	515	460	482	446	488	471	490	477	491	451	489	468	499	484
															4.97222	0.2414	56.8331	513	484	483	472	448	517	467	522	512	474	485	473	503	503	493	516	444	474	500	447	473	492	522	457	475	467	475	483	474	473	447	482
															4.975	0.2429	56.8536	526	538	502	484	528	456	492	482	491	484	487	513	457	507	440	471	472	480	520	489	495	473	527	476	521	429	453	449	465	498	459	470
															4.97778	0.2445	56.874	482	478	491	513	472	476	450	496	484	466	470	494	444	462	512	480	502	473	466	492	496	443	472	479	493	416	456	489	473	474	464	467
															4.98056	0.246	56.8945	494	508	434	511	452	495	469	469	495	486	431	484	455	466	457	458	453	472	473	451	457	442	520	487	516	460	453	478	481	429	489	475
															4.98333	0.2476	56.9149	478	481	508	494	503	497	527	505	539	459	497	498	476	479	494	525	462	471	470	509	460	474	511	474	469	454	473	453	468	457	477	452
															4.98611	0.2493	56.9354	457	504	474	487	533	523	486	471	487	504	487	509	460	486	456	487	478	494	489	528	488	463	484	512	461	432	467	458	479	447	451	463
															4.98889	0.251	56.9559	519	496	503	475	466	455	480	452	502	445	510	476	458	420	453	523	468	511	486	451	462	439	457	501	463	483	482	479	416	468	465	467
															4.99167	0.2525	56.9763	532	505	487	542	493	453	465	464	504	527	477	482	470	452	473	491	481	442	493	522	472	492	483	469	487	451	455	471	491	495	474	460
															4.99444	0.2541	56.9968	514	502	518	503	497	498	476	478	478	484	503	480	486	454	513	478	462	489	476	453	487	453	479	421	484	472	450	526	472	491	486	441
															4.99722	0.2559	57.0173	516	479	496	475	494	530	446	480	467	459	505	465	483	448	499	459	464	516	526	480	486	496	501	470	503	419	480	456	468	452	447	479
															5	0.2576	57.0377	498	485	476	468	491	530	487	463	495	499	473	421	460	454	478	454	457	485	485	505	485	485	458	531	477	428	496	451	443	499	490	499
															5.00278	0.2595	57.0582	495	491	498	506	485	459	463	513	448	484	483	469	508	503	461	494	471	484	452	469	475	454	467	498	455	488	475	403	451	474	454	469
															5.00556	0.2613	57.0787	501	480	459	480	499	489	494	502	485	510	483	468	452	486	483	462	513	476	475	417	480	448	422	488	400	509	482	469	471	479	478	461
															5.00833	0.2632	57.0991	515	544	502	506	527	489	471	477	478	494	482	508	418	492	429	461	464	502	460	486	475	489	470	487	491	478	458	497	454	472	484	448
															5.01111	0.2652	57.1196	484	477	525	507	458	518	457	454	516	476	456	473	496	438	493	488	499	472	467	466	492	475	487	473	501	445	451	468	482	502	440	454
															5.01389	0.2671	57.14	466	516	486	522	472	497	484	478	493	481	508	468	480	477	490	453	464	444	485	456	470	448	448	442	486	482	444	429	446	441	476	488
															5.01667	0.2691	57.1605	549	512	494	496	514	491	486	467	477	490	484	487	514	490	489	469	523	451	447	500	463	479	506	456	493	446	497	469	461	472	473	457
															5.01944	0.2711	57.181	495	460	478	498	477	503	523	448	490	504	517	508	501	470	449	478	497	474	451	471	498	497	479	467	494	459	465	460	466	513	504	473
															5.02222	0.273	57.2014	482	464	462	528	442	488	490	515	457	503	501	469	453	447	502	496	513	460	480	461	505	480	434	475	499	479	463	455	446	488	459	492
															5.025	0.275	57.2219	518	544	501	480	480	475	496	461	493	478	467	460	507	444	473	482	491	463	494	453	463	486	481	483	468	507	487	449	458	484	454	454
															5.02778	0.277	57.2424	489	502	520	480	444	491	465	495	452	519	491	498	489	462	487	474	500	477	446	474	489	453	470	481	448	460	459	481	461	429	461	461
															5.03056	0.279	57.2628	486	474	443	508	455	516	519	504	495	490	485	458	504	440	511	466	491	478	466	454	454	467	466	489	504	468	449	473	476	465	448	474
															5.03333	0.2813	57.2833	495	472	482	470	513	463	489	470	487	481	541	512	480	500	485	479	465	461	459	486	502	480	511	456	457	492	457	465	464	448	466	493
															5.03611	0.2832	57.3037	522	498	483	478	488	453	537	535	500	449	465	471	467	472	520	501	481	476	451	440	450	461	454	456	502	451	466	445	476	468	483	460
															5.03889	0.2854	57.3242	516	532	463	437	482	469	506	434	470	510	508	458	485	489	500	464	484	434	486	447	467	469	484	515	471	472	466	423	501	481	472	496
															5.04167	0.2874	57.3447	448	495	457	509	494	494	525	501	496	478	481	512	498	464	466	500	486	463	503	500	436	468	507	461	480	450	430	443	452	488	470	499
															5.04444	0.2894	57.3651	497	478	495	486	514	460	465	462	473	467	520	468	461	435	513	476	447	490	495	439	507	475	404	457	453	475	453	480	488	452	460	462
															5.04722	0.2913	57.3856	524	475	506	465	507	464	479	491	464	492	456	501	482	472	509	469	474	487	489	498	463	510	455	449	461	441	431	476	456	456	420	483
															5.05	0.2934	57.4061	462	481	530	489	474	481	473	503	479	494	475	492	481	474	485	468	507	487	470	503	460	470	473	481	456	490	479	474	469	450	481	481
															5.05278	0.2953	57.4265	496	467	474	486	492	532	489	488	487	511	474	481	488	480	497	447	483	455	501	498	432	511	437	462	454	468	476	439	467	486	482	483
															5.05556	0.2973	57.447	501	491	499	489	522	487	473	461	517	457	487	468	472	482	514	514	483	438	474	448	448	445	475	439	502	458	483	441	479	465	470	532
															5.05833	0.2995	57.4674	511	500	481	463	492	491	493	449	503	473	489	482	455	473	512	487	485	479	474	485	446	479	480	500	489	469	490	481	522	460	466	462
															5.06111	0.3015	57.4879	480	487	495	510	480	521	490	482	471	500	450	490	495	495	487	488	454	491	484	471	460	468	490	441	475	478	444	493	452	454	450	473
															5.06389	0.3037	57.5084	559	512	445	492	497	469	514	497	491	465	471	505	481	468	487	484	504	469	498	473	512	491	480	483	470	469	428	440	438	508	430	478
															5.06667	0.3058	57.5288	486	525	487	535	489	488	487	500	476	454	472	476	498	496	464	457	490	473	463	456	504	449	484	497	463	467	464	465	507	412	485	496
															5.06944	0.3083	57.5493	471	507	456	486	514	504	500	476	521	512	496	456	479	455	450	484	479	450	500	495	474	507	492	445	475	483	516	501	461	488	480	447
															5.07222	0.3105	57.5698	530	535	461	525	533	497	461	472	473	467	519	493	498	469	499	490	494	479	493	485	519	488	493	453	480	469	416	429	433	464	484	517
															5.075	0.3127	57.5902	477	521	485	475	514	481	450	493	461	529	527	461	480	485	446	487	523	470	456	489	505	483	489	486	478	486	480	523	478	418	456	466
															5.07778	0.3151	57.6107	515	525	505	494	503	463	516	516	499	490	445	470	520	486	486	480	508	459	498	499	490	492	510	483	496	520	445	494	441	511	451	473
															5.08056	0.3173	57.6311	492	477	491	479	502	481	458	520	513	463	464	496	493	516	492	505	518	474	469	456	512	509	461	474	489	475	438	524	453	440	452	492
															5.08333	0.3196	57.6516	498	485	492	517	477	459	523	471	477	475	497	491	492	484	521	513	498	457	483	515	471	462	505	468	475	484	508	459	489	475	421	474
															5.08611	0.3223	57.6721	514	474	475	524	505	525	481	495	461	519	486	495	483	493	536	517	485	497	471	503	491	496	510	442	483	486	479	474	518	489	471	455
															5.08889	0.3246	57.6925	484	518	522	513	495	487	551	509	524	443	505	458	481	437	491	515	524	495	498	482	500	469	526	494	495	436	442	471	471	439	484	512
															5.09167	0.3272	57.713	525	521	509	544	523	474	509	514	525	517	475	485	484	508	483	520	488	485	466	449	458	468	476	474	485	444	476	511	492	490	489	484
															5.09444	0.3297	57.7335	521	512	496	497	513	498	543	534	488	507	478	513	513	516	478	516	472	524	498	510	498	486	513	522	502	444	506	477	486	467	489	507
															5.09722	0.3323	57.7539	529	518	515	467	504	546	482	498	489	485	519	512	449	504	487	498	492	477	518	510	489	477	482	486	508	510	487	503	461	519	525	463
															5.1	0.335	57.7744	543	514	512	507	487	506	508	550	524	502	536	472	517	483	518	480	474	480	501	493	483	508	516	485	546	436	473	507	481	527	480	467
															5.10278	0.3379	57.7948	537	522	544	511	553	536	530	470	493	499	487	504	515	496	505	488	490	476	488	490	466	449	511	490	530	522	508	451	507	492	475	505
															5.10556	0.3407	57.8153	527	537	498	472	477	514	529	515	537	530	520	502	505	514	490	498	487	498	454	525	487	492	484	486	486	514	508	484	515	491	487	479
															5.10833	0.3437	57.8358	522	455	527	499	546	521	521	484	542	491	511	505	486	471	514	504	490	510	484	498	475	475	505	458	521	532	498	479	522	506	546	488
															5.11111	0.3471	57.8562	536	485	532	554	520	556	494	524	547	501	524	491	470	535	528	514	509	531	510	537	518	527	505	512	546	504	493	527	531	510	510	503
															5.11389	0.3508	57.8767	519	552	539	513	505	512	486	541	501	536	530	528	519	467	539	515	535	523	514	519	514	525	488	511	493	514	466	477	461	500	511	470
															5.11667	0.3547	57.8972	552	513	530	524	518	521	448	538	540	519	535	521	546	508	483	547	510	498	494	509	535	508	508	524	540	528	526	494	476	504	500	535
															5.11944	0.3588	57.9176	543	544	517	518	511	540	491	495	522	507	515	498	530	514	462	538	515	476	537	483	527	515	496	520	539	497	448	498	541	524	519	513
															5.12222	0.3632	57.9381	571	495	500	522	485	522	496	563	515	505	525	516	516	532	527	489	519	519	522	502	504	494	495	485	477	506	492	513	497	541	468	532
															5.125	0.3685	57.9586	532	531	531	514	469	519	534	535	509	527	520	486	526	512	525	534	517	507	501	518	513	505	541	499	522	493	498	462	499	486	523	480
															5.12778	0.3742	57.979	530	538	523	512	508	515	556	548	504	525	535	527	463	525	496	512	489	468	492	459	547	497	493	507	515	513	440	476	479	506	477	486
															5.13056	0.3805	57.9995	464	503	504	507	523	522	492	464	505	512	512	506	503	462	482	480	535	487	491	512	513	505	537	455	509	520	483	474	473	531	487	512
															5.13333	0.3875	58.0199	529	466	494	479	510	463	516	462	478	541	498	509	503	527	509	505	461	501	502	480	484	505	489	521	481	518	506	512	496	505	457	542
															5.13611	0.3951	58.0404	516	533	499	548	546	508	522	531	501	500	516	556	489	482	492	547	454	463	482	531	475	517	458	535	468	511	490	505	514	475	504	509
															5.13889	0.4032	58.0609	517	516	543	516	497	474	490	531	507	484	494	478	490	488	505	516	501	462	534	513	461	508	494	521	487	494	491	485	554	471	498	518
															5.14167	0.412	58.0813	547	500	545	528	561	517	510	492	544	469	509	486	464	479	472	432	507	509	520	503	453	511	474	502	469	523	496	540	485	502	487	512
															5.14444	0.4221	58.1018	511	525	493	536	497	487	526	472	481	502	465	489	525	481	495	532	488	522	495	488	522	514	459	465	493	494	519	455	511	483	513	485
															5.14722	0.4334	58.1223	487	505	500	478	512	496	499	480	509	489	498	513	491	508	466	448	493	478	492	510	510	461	517	459	476	459	455	474	487	461	454	498
															5.15	0.4474	58.1427	484	513	508	469	505	525	527	501	498	523	475	515	511	502	489	467	517	497	510	473	463	497	490	486	511	461	486	519	478	486	469	515
															5.15278	0.463	58.1632	467	512	519	501	506	527	508	498	521	523	463	479	466	484	478	481	492	434	519	479	512	478	448	500	496	465	457	430	490	471	474	512
															5.15556	0.4802	58.1836	526	478	521	493	474	507	500	482	551	489	503	463	438	466	475	505	481	435	456	469	489	482	488	488	479	492	473	450	508	473	462	467
															5.15833	0.4991	58.2041	500	504	479	517	466	470	530	468	533	489	481	469	471	532	485	470	487	503	511	507	482	456	468	491	539	447	474	474	520	470	492	427
															5.16111	0.517	58.2246	477	521	470	454	490	485	506	496	490	442	488	465	499	464	482	477	464	527	439	494	454	456	441	463	508	499	436	483	491	492	453	454
															5.16389	0.534	58.245	499	482	538	477	514	466	503	491	482	498	471	448	479	512	464	484	453	466	515	465	496	507	471	494	468	464	441	470	502	479	469	473
															5.16667	0.5514	58.2655	493	477	452	480	491	478	477	473	474	463	504	510	484	486	485	463	515	510	437	449	508	458	489	467	468	457	467	401	477	479	438	436
															5.16944	0.569	58.286	499	469	481	459	512	484	503	443	503	480	510	518	472	492	501	456	450	488	453	475	499	474	440	422	500	470	479	457	477	430	453	485
															5.17222	0.5866	58.3064	457	441	486	473	452	496	484	491	490	483	479	456	452	489	459	485	472	498	454	469	501	427	474	451	461	440	434	482	460	449	451	436
															5.175	0.6056	58.3269	517	468	475	513	492	460	475	463	488	517	464	518	465	500	461	466	490	468	471	480	463	473	455	445	455	480	441	477	471	446	462	464
															5.17778	0.6307	58.3473	513	490	503	453	522	514	522	469	443	525	493	461	491	500	419	453	485	468	467	457	463	477	463	463	525	473	427	461	478	434	455	486
															5.18056	0.669	58.3678	546	481	506	478	488	484	475	513	446	433	481	431	453	500	476	487	477	503	454	489	468	430	460	465	452	474	476	483	459	460	487	472
															5.18333	0.7059	58.3883	515	447	459	455	445	490	502	463	515	482	429	486	480	463	484	447	452	446	467	458	470	502	490	462	447	427	437	450	507	452	460	498
															5.18611	0.7361	58.4087	466	493	493	505	463	493	456	476	511	459	470	464	451	492	480	418	441	449	453	456	464	496	460	449	460	438	451	444	415	467	465	473
															5.18889	0.7856	58.4292	483	475	489	445	496	498	494	458	490	497	489	465	463	481	459	465	476	473	497	413	412	474	452	458	462	468	482	486	430	466	436	429
															5.19167	0.8743	58.4497	460	438	471	469	468	479	518	512	472	483	482	461	469	469	438	440	461	434	444	446	460	420	471	478	475	499	470	492	446	450	440	462
															5.19444	0.9739	58.4701	491	500	468	489	519	443	419	499	422	503	517	457	489	483	505	447	466	478	484	474	500	461	478	424	466	424	477	476	460	430	441	450
															5.195	1	58.4906	513	472	471	519	503	489	460	503	518	469	493	468	445	434	436	457	483	455	455	469	436	469	481	429	480	473	460	446	480	448	432	464
															5.195	1	58.511	469	436	476	466	483	478	459	469	451	448	514	481	478	489	485	471	508	469	499	470	416	486	443	458	464	433	478	435	499	495	474	440
															5.195	0.4439	58.5315	511	490	472	444	508	460	431	445	510	470	464	488	462	521	484	447	499	431	444	469	531	452	457	441	439	438	448	458	449	483	499	450
															5.19778	-0.0773	58.552	486	471	485	499	456	534	501	459	485	495	456	456	476	472	433	475	471	434	469	483	477	453	448	442	447	470	435	481	417	477	456	455
															5.20056	-0.0846	58.5724	496	456	453	470	497	474	493	494	472	486	474	476	433	458	463	487	461	464	476	458	496	470	452	448	408	444	440	463	449	454	464	474
															5.20333	-0.0876	58.5929	484	499	436	483	448	482	486	467	511	482	460	453	454	472	447	482	471	479	477	523	465	425	457	470	429	476	465	456	418	457	466	461
															5.20611	-0.0894	58.6134	510	432	471	519	501	486	484	472	442	504	493	466	473	452	480	473	488	471	462	439	468	493	447	490	437	434	445	479	452	460	468	453
															5.20889	-0.0905	58.6338	489	479	476	462	472	508	440	471	472	473	474	519	459	468	429	499	502	464	479	451	466	427	418	469	483	461	440	454	448	451	428	457
															5.21167	-0.0911	58.6543	503	481	483	490	466	459	437	492	461	460	488	469	467	448	438	500	449	467	473	465	460	493	479	491	487	441	454	479	470	472	436	447
															5.21444	-0.0915	58.6748	491	488	487	500	467	448	504	496	450	421	488	472	454	453	470	449	446	418	401	470	472	448	477	417	454	455	421	444	477	463	460	480
															5.21722	-0.0915	58.6952	494	501	466	457	474	457	462	503	478	485	438	445	465	484	480	471	486	468	467	472	403	441	487	445	470	465	491	462	445	440	431	431
															5.22	-0.0915	58.7157	468	478	487	491	491	480	473	514	438	463	466	464	496	456	464	457	443	462	448	454	485	490	473	461	449	439	448	475	466	451	484	434
															5.22278	-0.0915	58.7361	502	450	501	468	493	446	466	466	487	473	475	430	435	474	478	434	488	490	441	477	428	460	485	446	445	485	425	452	485	443	464	471
															5.22556	-0.0913	58.7566	453	485	467	502	489	489	469	454	467	482	507	431	461	515	464	473	448	476	448	438	464	446	444	452	483	429	405	399	468	458	483	456
															5.22833	-0.0911	58.7771	481	463	453	500	429	512	507	515	440	469	469	467	459	477	469	468	463	423	445	480	452	428	437	422	489	394	455	474	418	490	484	467
															5.23111	-0.091	58.7975	450	487	457	468	501	476	456	460	465	466	420	491	468	464	459	466	476	457	486	449	454	456	446	464	466	482	469	452	455	449	503	439
															5.23389	-0.0908	58.818	465	500	466	499	489	464	448	457	433	492	461	448	435	454	502	488	477	464	449	464	491	437	443	455	468	482	477	447	434	474	480	485
															5.23667	-0.0907	58.8385	455	458	459	478	486	459	471	424	477	464	463	444	477	460	473	445	462	465	476	486	458	474	428	448	489	450	430	417	460	472	470	430
															5.23944	-0.0905	58.8589	498	463	462	451	488	462	472	421	461	460	512	453	522	494	483	430	457	455	470	452	458	478	449	456	428	416	440	449	476	439	483	439
															5.24222	-0.0905	58.8794	530	496	467	464	521	468	415	447	457	497	475	462	500	504	505	455	494	451	440	417	482	458	476	427	464	454	463	490	464	464	447	441
															5.245	-0.0904	58.8998	490	482	462	467	478	500	474	480	478	470	433	460	470	501	495	475	474	475	469	468	517	478	431	438	427	438	452	417	435	483	452	450
															5.24778	-0.0904	58.9203	465	497	478	467	509	448	437	458	485	449	447	492	464	469	472	459	422	434	465	455	426	454	463	423	489	483	457	468	496	461	471	485
															5.25056	-0.0902	58.9408	497	490	456	473	533	472	495	444	443	427	458	458	480	494	466	448	470	446	486	490	473	478	479	392	454	496	430	446	470	448	476	426
															5.25333	-0.0904	58.9612	506	496	477	460	494	473	500	464	514	484	480	499	433	477	449	462	503	457	473	486	478	486	485	464	451	433	466	424	467	490	467	487
															5.25611	-0.0902	58.9817	471	494	457	489	480	476	452	485	460	483	482	514	497	469	455	510	477	462	496	449	428	458	450	490	444	421	477	462	479	448	447	440
															5.25889	-0.0902	59.0022	507	535	481	504	486	516	486	461	469	489	495	449	450	478	480	489	463	447	467	479	495	466	449	451	481	445	425	470	479	465	431	452
															5.26167	-0.0902	59.0226	501	495	506	484	483	491	449	522	424	463	518	461	446	437	488	473	491	499	465	478	465	452	449	456	462	498	418	492	449	475	453	484
															5.26444	-0.0902	59.0431	504	450	487	446	470	482	468	454	451	462	491	477	461	475	472	508	461	481	462	461	435	459	476	457	521	453	484	489	442	474	463	471
															5.26722	-0.0904	59.0635	480	480	519	512	437	492	495	530	476	479	435	464	468	485	449	504	517	469	467	458	481	455	467	508	469	456	446	475	460	484	447	449
															5.27	-0.0904	59.084	511	552	475	494	526	477	492	498	507	458	483	466	454	486	450	464	418	462	481	499	474	499	497	460	464	469	487	511	439	452	467	445
															5.27278	-0.0902	59.1045	491	515	489	490	526	503	447	469	498	534	466	529	479	487	427	489	505	495	486	484	455	491	458	458	473	476	475	493	456	514	481	482
															5.27556	-0.0902	59.1249	497	521	484	484	474	473	463	470	496	494	528	478	475	519	510	492	477	479	499	497	489	475	538	441	469	488	462	460	464	477	472	510
															5.27833	-0.0904	59.1454	477	493	428	486	519	484	514	521	501	507	468	480	511	519	504	445	465	496	508	498	461	494	479	447	494	498	493	482	485	497	483	474
															5.28111	-0.0904	59.1659	469	497	553	505	533	468	487	500	458	525	503	527	519	497	499	514	492	489	513	481	514	500	536	510	508	504	495	449	462	480	502	465
															5.28389	-0.0904	59.1863	520	547	550	529	510	524	563	544	533	518	474	490	513	506	490	489	478	475	522	475	518	502	491	477	484	515	519	503	494	508	470	524
															5.28667	-0.0904	59.2068	527	539	558	541	544	538	547	555	492	514	534	511	539	495	503	507	511	499	474	512	505	534	483	513	499	525	504	516	441	462	522	515
															5.28944	-0.0904	59.2272	533	562	516	525	543	509	571	526	555	550	522	561	561	524	492	537	516	551	586	497	563	506	503	512	489	537	499	487	495	532	546	520
															5.29222	-0.0904	59.2477	551	593	572	535	547	533	563	603	533	555	587	554	552	542	582	547	561	525	540	548	581	542	535	558	542	531	565	507	514	511	499	536
															5.295	-0.0904	59.2682	596	633	597	547	581	574	620	579	615	581	632	548	540	576	576	583	592	573	560	562	569	555	534	545	588	556	538	489	485	530	522	521
															5.29778	-0.0902	59.2886	619	604	629	638	607	580	615	582	642	641	652	600	582	608	640	602	609	641	616	583	592	573	592	609	599	565	581	558	536	605	531	548
															5.30056	-0.0902	59.3091	686	690	678	692	654	684	688	668	683	715	639	665	670	683	599	586	625	644	665	632	609	591	624	587	637	658	589	574	576	595	577	580
															5.30333	-0.0902	59.3296	704	728	735	717	722	730	736	726	702	714	702	692	715	728	670	689	705	669	703	647	681	702	671	667	637	691	658	612	521	610	576	632
															5.30611	-0.0902	59.35	729	794	762	846	765	793	771	769	749	775	760	786	740	828	733	760	728	733	728	698	710	749	685	720	739	653	666	623	509	658	638	676
															5.30889	-0.0901	59.3705	859	822	821	809	749	780	781	808	821	822	884	803	792	757	743	793	789	753	773	742	769	759	787	752	753	727	738	617	526	695	764	751
															5.31167	-0.0901	59.3909	851	881	812	877	879	870	826	831	840	821	850	843	825	819	846	763	810	849	797	834	801	808	738	811	815	776	765	629	543	766	740	798
															5.31444	-0.0899	59.4114	877	901	820	819	796	809	834	864	833	829	816	846	800	838	901	768	816	846	874	817	884	833	789	811	767	850	801	607	572	746	868	873
															5.31722	-0.0899	59.4319	906	791	813	819	847	792	778	813	789	801	830	781	779	816	834	777	781	809	821	788	813	780	808	849	769	802	765	636	596	801	881	885
															5.32	-0.0899	59.4523	795	808	827	825	807	864	819	799	842	824	791	742	776	785	814	773	806	766	791	787	751	803	795	822	783	794	793	696	605	846	878	865
															5.32278	-0.0898	59.4728	838	788	788	778	828	779	808	753	779	810	805	778	793	780	775	731	735	741	749	727	786	768	778	791	758	759	734	685	536	770	826	867
															5.32556	-0.0898	59.4933	777	788	775	780	790	748	772	777	747	769	800	780	728	747	722	756	753	812	752	691	749	763	720	688	678	786	741	649	577	760	835	911
															5.32833	-0.0898	59.5137	767	755	761	743	718	807	786	741	721	748	705	747	746	694	767	748	755	723	731	745	768	690	707	748	704	678	695	642	543	795	780	828
															5.33111	-0.0896	59.5342	739	779	721	694	752	782	681	721	723	743	760	734	673	723	694	706	708	739	730	720	719	723	705	708	715	695	706	631	556	791	748	789
															5.33389	-0.0894	59.5547	708	663	766	698	720	738	688	717	702	701	684	707	723	677	669	729	689	765	719	702	698	712	686	688	654	718	691	615	578	757	802	784
															5.33667	-0.0894	59.5751	727	693	634	657	679	704	611	669	671	661	680	664	700	645	674	705	706	669	718	687	655	676	652	712	685	642	668	606	555	743	753	747
															5.33944	-0.0894	59.5956	689	670	651	656	601	655	669	681	655	640	659	638	697	664	634	636	713	635	709	613	668	669	641	662	690	614	703	612	563	683	746	754
															5.34222	-0.0893	59.616	662	633	633	651	611	601	663	670	636	641	633	645	654	616	603	616	596	642	681	631	626	616	618	606	627	618	642	609	548	727	719	706
															5.345	-0.0893	59.6365	578	650	631	583	602	590	581	594	590	656	606	580	610	663	568	610	586	612	635	625	612	595	584	593	620	558	604	588	524	657	696	718
															5.34778	-0.0893	59.657	621	628	589	556	605	591	560	599	585	575	598	545	562	589	562	558	584	559	570	585	592	582	640	562	555	544	625	610	517	670	692	661
															5.35056	-0.0891	59.6774	566	525	552	526	521	524	547	544	570	551	540	549	568	521	560	515	561	549	542	589	561	548	571	554	543	532	532	501	543	625	607	607
															5.35333	-0.0891	59.6979	529	538	525	521	495	529	536	506	486	528	535	528	534	504	539	533	517	528	508	539	549	507	499	551	529	541	541	565	515	597	609	591
															5.35611	-0.089	59.7184	520	536	501	485	483	513	518	522	490	505	537	497	478	512	523	584	516	502	537	481	496	514	510	498	504	488	540	524	481	568	579	592
															5.35889	-0.089	59.7388	466	469	480	506	562	524	491	541	494	507	451	468	534	484	496	496	485	495	505	502	485	498	530	519	462	465	482	554	500	537	592	555
															5.36167	-0.0888	59.7593	490	470	515	463	505	475	472	498	537	503	516	478	540	455	487	457	527	462	529	502	494	480	472	458	512	479	482	517	474	540	482	506
															5.36444	-0.0888	59.7797	472	481	484	430	487	484	473	495	504	458	525	522	471	466	448	496	500	482	498	434	475	479	488	443	504	463	481	539	476	551	503	510
															5.36722	-0.0887	59.8002	475	497	459	449	450	473	472	473	486	478	449	429	466	460	482	478	479	496	511	480	494	470	457	473	484	507	499	518	496	517	558	505
															5.37	-0.0885	59.8207	499	458	453	475	483	487	517	459	477	467	456	462	428	477	472	493	486	495	458	474	471	480	436	490	481	453	504	524	450	498	545	471
															5.37278	-0.0885	59.8411	486	436	492	475	465	443	483	442	489	473	418	436	475	459	463	427	456	491	459	464	431	465	477	490	453	419	452	510	512	503	497	495
															5.37556	-0.0885	59.8616	482	468	456	472	490	454	455	421	440	458	457	498	492	484	457	451	461	464	452	475	470	431	470	467	488	447	436	514	489	491	483	457
															5.37833	-0.0884	59.882	500	462	471	476	480	444	473	442	483	454	455	493	465	455	510	506	414	502	430	449	432	470	475	463	424	457	462	519	492	450	509	498
															5.38111	-0.0884	59.9025	477	469	425	432	459	489	431	476	443	474	480	497	472	424	476	437	448	451	451	482	451	441	477	457	468	458	449	473	466	484	484	477
															5.38389	-0.0884	59.923	465	465	451	498	445	490	460	494	465	448	468	465	464	473	461	477	464	436	440	479	479	489	432	448	446	434	436	507	439	469	467	455
															5.38667	-0.0884	59.9434	463	427	437	438	472	467	436	451	462	446	471	463	461	453	444	422	487	475	423	448	462	434	491	452	476	460	435	524	492	455	468	439
															5.38944	-0.0882	59.9639	444	476	447	477	472	468	457	452	498	455	413	499	444	483	437	451	469	431	457	423	409	497	452	421	446	465	473	531	487	470	442	467
															5.39222	-0.088	59.9844	497	462	473	481	447	453	448	463	447	408	443	509	433	443	464	425	436	444	473	426	426	457	468	425	463	493	407	485	518	484	451	440
															5.395	-0.088	60.0048	461	461	439	460	456	451	419	473	472	467	420	460	427	427	419	470	436	492	434	453	435	422	442	457	458	461	430	535	439	474	468	452
															5.39778	-0.088	60.0253	492	452	445	438	464	496	449	449	466	470	481	465	432	468	460	421	446	404	462	387	457	451	444	488	457	482	454	524	492	426	450	431
															5.40056	-0.088	60.0458	466	465	462	437	474	502	479	440	454	422	474	407	467	446	390	431	441	424	459	486	432	453	418	443	427	453	437	524	478	446	449	441
															5.40333	-0.0879	60.0662	454	425	475	470	451	471	479	427	454	459	437	429	452	476	439	429	415	448	435	455	465	459	436	424	428	434	446	501	469	479	445	451
															5.40611	-0.0877	60.0867	486	458	456	476	491	438	468	472	462	479	444	455	474	438	424	442	470	505	458	478	424	465	425	428	455	447	429	520	486	463	438	449
															5.40889	-0.0877	60.1071	457	468	429	455	452	464	454	458	461	462	492	448	469	415	394	447	467	429	445	462	434	411	420	404	453	415	437	487	519	495	458	447
															5.41167	-0.0877	60.1276	470	443	439	470	473	477	446	456	441	464	459	441	436	432	450	440	454	457	457	445	456	458	421	429	417	463	444	509	475	451	473	412
															5.41444	-0.0876	60.1481	419	434	447	460	422	453	458	441	505	418	453	472	470	444	431	418	436	412	435	457	456	454	456	467	464	457	425	497	466	447	442	428
															5.41722	-0.0876	60.1685	426	453	506	466	484	476	465	474	471	452	427	477	455	486	495	471	441	488	465	452	471	453	458	477	495	459	439	488	504	497	473	433
															5.42	-0.0874	60.189	438	447	467	470	464	442	461	451	461	472	432	430	452	480	467	434	475	459	465	459	459	438	424	434	442	497	496	498	448	447	463	445
															5.42278	-0.0874	60.2095	461	480	456	488	469	438	456	465	418	441	450	412	470	465	435	461	426	452	425	415	461	437	475	456	397	448	461	506	495	469	408	486
															5.42556	-0.0874	60.2299	483	499	453	466	438	422	457	477	461	445	431	448	472	446	423	503	424	443	449	475	443	435	430	453	395	398	458	465	479	457	430	434
															5.42833	-0.0873	60.2504	465	423	412	456	460	472	446	469	455	487	445	449	471	410	438	429	461	456	439	462	433	434	458	447	432	437	436	468	511	450	437	441
															5.43111	-0.0873	60.2709	461	442	458	461	451	423	455	464	455	435	451	439	468	439	431	455	432	421	470	452	435	446	461	427	464	443	441	454	481	474	439	470
															5.43389	-0.0873	60.2913	450	420	490	463	453	479	467	459	435	467	446	449	438	457	485	452	410	473	464	418	429	486	424	418	481	455	428	458	478	466	439	457
															5.43667	-0.0873	60.3118	450	434	452	421	438	419	484	481	407	437	451	467	435	482	427	450	439	450	443	429	416	469	446	457	458	439	407	442	505	434	390	472
															5.43944	-0.0871	60.3322	520	461	474	467	465	468	453	458	465	463	480	432	426	445	459	421	447	426	456	476	425	437	432	430	410	425	465	482	443	464	443	461
															5.44222	-0.0871	60.3527	454	483	442	448	424	448	493	449	462	453	468	437	448	425	461	439	463	458	455	435	447	449	456	452	433	412	429	439	493	431	430	440
															5.445	-0.087	60.3732	430	466	450	518	462	430	505	453	438	459	455	450	423	474	433	432	427	437	421	441	404	436	451	429	420	433	470	474	503	439	429	430
															5.44778	-0.087	60.3936	502	441	463	480	440	458	437	460	484	446	451	452	437	482	493	464	465	427	461	475	472	437	462	450	450	442	394	435	468	446	468	447
															5.45056	-0.0868	60.4141	445	455	462	465	460	441	479	469	496	445	452	456	447	451	462	475	479	441	474	410	475	394	449	442	433	411	453	434	528	476	452	420
															5.45333	-0.0868	60.4346	472	444	453	446	467	436	461	459	438	484	438	434	464	466	417	437	428	445	459	444	457	421	419	454	443	430	445	464	452	471	477	437
															5.45611	-0.0868	60.455	464	446	473	490	449	470	486	448	473	462	540	473	459	473	454	433	432	468	446	433	447	433	429	469	490	421	454	476	477	473	430	461
															5.45889	-0.0868	60.4755	506	502	472	470	450	446	490	478	438	458	418	455	447	446	483	432	459	467	454	496	469	483	449	460	430	452	411	445	455	466	468	377
															5.46167	-0.0867	60.4959	483	488	450	454	496	459	426	430	487	458	457	431	453	442	457	438	452	467	436	394	465	452	458	442	428	444	467	472	468	454	455	440
															5.46444	-0.0867	60.5164	447	501	483	451	482	455	467	465	440	430	450	470	468	474	421	407	508	446	420	423	480	479	480	440	446	451	479	455	463	468	414	476
															5.46722	-0.0867	60.5369	455	455	443	430	402	447	456	462	465	493	455	436	471	443	469	429	471	449	464	496	466	440	423	396	445	448	440	452	441	432	450	436
															5.47	-0.0865	60.5573	495	441	471	462	487	467	456	444	454	508	478	484	468	431	446	504	457	433	481	475	496	475	414	457	460	456	424	437	520	454	451	464
															5.47278	-0.0865	60.5778	479	472	427	439	469	474	483	438	447	451	473	449	445	450	462	462	470	481	448	448	470	474	478	504	447	477	472	432	472	460	446	455
															5.47556	-0.0865	60.5983	500	473	441	475	495	500	441	424	457	460	462	490	480	487	482	488	463	461	459	470	461	448	486	495	509	420	461	464	462	474	453	446
															5.47833	-0.0863	60.6187	452	448	487	506	464	467	490	475	454	463	468	475	434	433	472	476	500	482	495	476	462	475	451	436	432	459	459	472	442	444	433	443
															5.48111	-0.0863	60.6392	489	490	503	445	434	464	433	429	445	502	469	461	485	475	445	441	464	400	435	506	433	468	441	464	443	445	455	461	475	493	461	456
															5.48389	-0.0862	60.6596	481	495	552	447	527	468	541	477	450	473	492	461	453	453	461	450	455	447	458	501	431	459	436	447	501	463	439	428	443	418	458	455
															5.48667	-0.0862	60.6801	492	447	450	470	461	466	482	453	501	483	463	512	491	458	449	469	456	497	456	440	453	461	440	435	450	445	447	465	454	437	404	415
															5.48944	-0.0862	60.7006	462	484	473	424	494	439	431	466	452	486	433	476	460	460	455	440	483	450	424	429	462	458	462	449	475	470	425	473	461	400	469	437
															5.49222	-0.086	60.721	445	436	487	473	495	495	465	454	432	460	475	460	446	462	479	453	492	441	429	447	460	427	462	456	445	451	434	448	479	497	465	471
															5.495	-0.086	60.7415	460	444	409	472	460	484	481	478	400	459	452	454	465	457	460	479	463	453	466	451	421	419	448	458	419	470	463	419	519	468	480	414
															5.49778	-0.086	60.7619	463	477	481	432	456	461	496	468	453	515	445	469	470	479	423	461	452	439	422	457	423	429	433	456	401	443	455	415	475	448	469	499
															5.50056	-0.086	60.7824	479	503	454	469	458	472	454	459	460	441	445	457	464	465	458	454	451	450	423	444	429	449	429	427	456	443	446	427	477	469	434	458
															5.50333	-0.0859	60.8029	491	463	499	461	499	464	432	476	423	483	449	453	453	455	462	378	431	406	426	445	418	485	430	432	481	472	422	447	475	462	447	453
															5.50611	-0.0859	60.8233	436	413	447	468	422	423	465	470	464	437	429	453	430	427	496	455	465	437	485	474	440	422	459	442	437	426	432	413	494	458	448	399
															5.50889	-0.0857	60.8438	434	507	447	460	434	411	469	395	424	457	469	446	433	417	430	450	434	480	434	467	444	432	446	436	433	456	419	440	483	466	492	452
															5.51167	-0.0857	60.8643	466	439	471	440	485	441	468	448	452	446	448	451	442	454	470	455	426	466	447	462	408	454	467	458	427	423	442	448	477	435	478	450
[truncated: 1,746 more rows]
[truncated: 24 more columns]

## Sheet: Fig. 4
Fig. 4a				Fig. 4c				Fig. 4e				Fig. 4f
Time (h)	Voltage (V)	Time (h)	Voltage (V)	Time (h)	Voltage (V)	Time (h)	Voltage (V)	Time (h)	Voltage (V)	Time (h)	Voltage (V)	Time (h)	Voltage (V)	Time (h)	Voltage (V)
0	0.0215	0	0.1159	0	0.0508	0	0.1556	0	0.1107	0	0.022	0	0.1998	0	0.0508
0.00278	0.0226	0.00278	0.1035	0.00278	0.0515	0.00306	0.0814	0.00278	0.1107	0.00278	0.0245	0.00278	0.1783	0.00306	0.0512
0.00556	0.0226	0.00556	0.0984	0.00583	0.0505	0.00556	0.076	0.00556	0.1057	0.00556	0.0243	0.00556	0.1638	0.00556	0.0501
0.00833	0.0225	0.00833	0.0947	0.00833	0.0498	0.00833	0.0729	0.00833	0.1025	0.00833	0.0243	0.00833	0.1542	0.00833	0.0493
0.01139	0.0225	0.01111	0.0918	0.01139	0.0493	0.01111	0.0707	0.01111	0.0995	0.01111	0.024	0.01111	0.1469	0.01139	0.0485
0.01417	0.0223	0.01389	0.089	0.01417	0.0488	0.01389	0.0687	0.01389	0.0969	0.01389	0.024	0.01389	0.1409	0.01389	0.0482
0.01694	0.0223	0.01667	0.0865	0.01694	0.0482	0.01667	0.0671	0.01667	0.0946	0.01667	0.0242	0.01667	0.1359	0.01694	0.0477
0.01972	0.0222	0.01944	0.0842	0.01972	0.0479	0.01944	0.0657	0.01944	0.0922	0.01944	0.0239	0.01944	0.1311	0.01944	0.0473
0.0225	0.0217	0.02222	0.0818	0.0225	0.0474	0.0225	0.0645	0.02222	0.0901	0.02222	0.0239	0.02222	0.1268	0.0225	0.047
0.025	0.0215	0.025	0.0798	0.02528	0.0471	0.025	0.0634	0.025	0.088	0.025	0.0239	0.025	0.1229	0.025	0.0467
0.02806	0.0214	0.02778	0.0777	0.02778	0.047	0.02778	0.0623	0.02778	0.0863	0.02778	0.0237	0.02778	0.1195	0.02806	0.0463
0.03056	0.0211	0.03056	0.076	0.03056	0.0468	0.03056	0.0614	0.03056	0.0848	0.03083	0.0237	0.03056	0.1161	0.03056	0.0462
0.03333	0.0211	0.03333	0.0744	0.03333	0.0463	0.03333	0.0606	0.03333	0.0832	0.03333	0.0236	0.03333	0.1133	0.03333	0.0459
0.03611	0.0209	0.03611	0.0729	0.03611	0.0459	0.03611	0.0597	0.03611	0.0822	0.03611	0.0236	0.03611	0.1105	0.03639	0.0456
0.03917	0.0208	0.03889	0.0713	0.03889	0.0457	0.03889	0.0589	0.03889	0.0809	0.03889	0.0234	0.03889	0.1079	0.03889	0.0454
0.04167	0.0206	0.04167	0.0699	0.04167	0.0454	0.04167	0.0583	0.04167	0.0797	0.04167	0.0234	0.04167	0.1054	0.04194	0.045
0.04472	0.0206	0.04444	0.0687	0.04444	0.0451	0.04444	0.0575	0.04444	0.0787	0.04472	0.0233	0.04444	0.1031	0.04472	0.0448
0.0475	0.0206	0.04722	0.0676	0.04722	0.0446	0.04722	0.057	0.04722	0.0777	0.04722	0.0233	0.04722	0.1011	0.04722	0.0445
0.05028	0.0205	0.05	0.0665	0.05	0.0445	0.05	0.0564	0.05	0.0767	0.05028	0.0231	0.05	0.0991	0.05028	0.0442
0.05306	0.0206	0.05278	0.0654	0.05278	0.0442	0.05278	0.0558	0.05278	0.0758	0.05278	0.0231	0.05278	0.0972	0.05278	0.0439
0.05556	0.0206	0.05556	0.0645	0.05556	0.044	0.05556	0.0553	0.05556	0.0747	0.05556	0.0231	0.05583	0.0955	0.05583	0.0437
0.05833	0.0206	0.05833	0.0636	0.05833	0.0437	0.05833	0.0547	0.05861	0.0739	0.05833	0.0229	0.05833	0.0939	0.05833	0.0434
0.06111	0.0205	0.06111	0.0628	0.06111	0.0434	0.06111	0.0544	0.06111	0.0732	0.06111	0.0229	0.06111	0.0925	0.06139	0.0431
0.06417	0.0205	0.06389	0.062	0.06389	0.0431	0.06389	0.0539	0.06389	0.0724	0.06389	0.0229	0.06389	0.091	0.06417	0.0428
0.06667	0.0203	0.06667	0.0614	0.06667	0.0429	0.06667	0.0535	0.06667	0.0718	0.06667	0.0228	0.06667	0.0898	0.06667	0.0425
0.06972	0.0205	0.06944	0.0606	0.06972	0.0428	0.06944	0.0532	0.06944	0.071	0.06972	0.0228	0.06944	0.0887	0.06972	0.0423
0.0725	0.0203	0.07222	0.06	0.07222	0.0426	0.07222	0.0527	0.07222	0.0704	0.0725	0.0228	0.07222	0.0874	0.07222	0.042
0.07528	0.0203	0.075	0.0594	0.07528	0.0425	0.075	0.0524	0.075	0.0696	0.075	0.0228	0.075	0.0863	0.075	0.0419
0.07806	0.0203	0.07778	0.0587	0.07778	0.0422	0.07778	0.0521	0.07778	0.0691	0.07778	0.0226	0.07778	0.0854	0.07778	0.0417
0.08056	0.0203	0.08056	0.0581	0.08056	0.0419	0.08056	0.0518	0.08056	0.0684	0.08056	0.0226	0.08056	0.0843	0.08083	0.0414
0.08333	0.0202	0.08333	0.0575	0.08361	0.0417	0.08361	0.0515	0.08333	0.0677	0.08333	0.0226	0.08333	0.0834	0.08333	0.0412
0.08639	0.0203	0.08611	0.057	0.08639	0.0415	0.08611	0.0513	0.08611	0.067	0.08611	0.0225	0.08611	0.0826	0.08639	0.0411
0.08917	0.0202	0.08889	0.0566	0.08917	0.0412	0.08889	0.051	0.08889	0.0662	0.08889	0.0225	0.08889	0.0817	0.08889	0.0408
0.09167	0.0202	0.09167	0.0561	0.09194	0.0412	0.09167	0.0507	0.09167	0.0656	0.09167	0.0226	0.09167	0.0809	0.09194	0.0406
0.09472	0.0202	0.09444	0.0555	0.09444	0.0411	0.09444	0.0505	0.09444	0.0651	0.09444	0.0225	0.09472	0.0801	0.09444	0.0405
0.0975	0.0202	0.09722	0.055	0.0975	0.0409	0.09722	0.0504	0.0975	0.0643	0.09722	0.0225	0.09722	0.0795	0.0975	0.0401
0.10028	0.0202	0.1	0.0546	0.10028	0.0408	0.1	0.0501	0.1	0.0639	0.10028	0.0223	0.1	0.0787	0.1	0.04
0.10306	0.0202	0.10278	0.0541	0.10306	0.0405	0.10306	0.0499	0.10278	0.0632	0.10306	0.0223	0.10278	0.0781	0.10278	0.04
0.10556	0.0202	0.10556	0.0536	0.10583	0.0403	0.10556	0.0496	0.10556	0.0626	0.10583	0.0222	0.10556	0.0775	0.10583	0.0398
0.10833	0.02	0.10833	0.0533	0.10861	0.0403	0.10833	0.0494	0.10833	0.062	0.10833	0.0223	0.10833	0.077	0.10833	0.0397
0.11111	0.02	0.11111	0.053	0.11111	0.0401	0.11111	0.0491	0.11111	0.0617	0.11139	0.0222	0.11111	0.0764	0.11139	0.0394
0.11417	0.02	0.11389	0.0525	0.11389	0.04	0.11389	0.049	0.11389	0.0609	0.11389	0.022	0.11389	0.076	0.11389	0.0392
0.11694	0.02	0.11667	0.0522	0.11694	0.04	0.11667	0.0488	0.11667	0.0606	0.11667	0.022	0.11667	0.0753	0.11694	0.0391
0.11972	0.02	0.11944	0.0518	0.11972	0.0397	0.11944	0.0487	0.11944	0.0598	0.11944	0.0219	0.11944	0.0749	0.11944	0.0389
0.1225	0.02	0.12222	0.0515	0.1225	0.0397	0.12222	0.0485	0.12222	0.0592	0.12222	0.0219	0.12222	0.0744	0.12222	0.0388
0.12528	0.0198	0.125	0.051	0.12528	0.0395	0.125	0.0484	0.125	0.0589	0.125	0.0219	0.125	0.0739	0.125	0.0386
0.12806	0.0198	0.12778	0.0505	0.12806	0.0394	0.12778	0.0482	0.12778	0.0584	0.12778	0.0219	0.12778	0.0735	0.12806	0.0384
0.13083	0.0198	0.13056	0.0502	0.13083	0.0392	0.13056	0.0482	0.13083	0.0578	0.13056	0.0217	0.13056	0.073	0.13083	0.0383
0.13333	0.0198	0.13333	0.0499	0.13361	0.0392	0.13333	0.0481	0.13333	0.0574	0.13333	0.0219	0.13333	0.0727	0.13333	0.0381
0.13611	0.0198	0.13611	0.0496	0.13639	0.0391	0.13611	0.0481	0.13611	0.0569	0.13611	0.0217	0.13611	0.0724	0.13639	0.038
0.13889	0.0198	0.13889	0.0491	0.13917	0.0389	0.13889	0.0479	0.13889	0.0564	0.13889	0.0217	0.13889	0.0721	0.13889	0.0378
0.14167	0.0197	0.14167	0.0488	0.14167	0.0388	0.14167	0.0479	0.14167	0.0558	0.14167	0.0217	0.14167	0.0716	0.14194	0.0377
0.14472	0.0198	0.14444	0.0485	0.14472	0.0388	0.14444	0.0479	0.14444	0.0553	0.14444	0.0217	0.14444	0.0713	0.14444	0.0377
0.1475	0.0197	0.14722	0.0482	0.14722	0.0388	0.14722	0.0479	0.14722	0.055	0.14722	0.0215	0.14722	0.071	0.14722	0.0374
0.15028	0.0197	0.15	0.0479	0.15	0.0386	0.15	0.0477	0.15	0.0544	0.15	0.0214	0.15	0.0707	0.15028	0.0374
0.15306	0.0197	0.15278	0.0476	0.15278	0.0384	0.15278	0.0476	0.15278	0.0539	0.15278	0.0214	0.15278	0.0704	0.15278	0.0372
0.15583	0.0197	0.15556	0.0473	0.15556	0.0383	0.15556	0.0477	0.15556	0.0536	0.15583	0.0214	0.15556	0.0699	0.15583	0.0372
0.15833	0.0197	0.15833	0.047	0.15833	0.0383	0.15833	0.0476	0.15833	0.0533	0.15833	0.0212	0.15833	0.0698	0.15833	0.0369
0.16111	0.0195	0.16111	0.0467	0.16111	0.0383	0.16111	0.0474	0.16111	0.0529	0.16139	0.0214	0.16111	0.0694	0.16139	0.0369
0.16417	0.0197	0.16389	0.0463	0.16389	0.038	0.16417	0.0474	0.16389	0.0524	0.16417	0.0214	0.16389	0.0693	0.16389	0.0367
0.16667	0.0195	0.16667	0.046	0.16667	0.0378	0.16667	0.0474	0.16667	0.0519	0.16667	0.0212	0.16667	0.069	0.16694	0.0366
0.16972	0.0195	0.16944	0.0457	0.16944	0.0378	0.16944	0.0473	0.16944	0.0516	0.16944	0.0211	0.16944	0.0687	0.16972	0.0364
0.1725	0.0195	0.17222	0.0456	0.17222	0.0378	0.17222	0.0473	0.17222	0.0515	0.17222	0.0212	0.17222	0.0685	0.17222	0.0364
0.17528	0.0195	0.175	0.0453	0.175	0.0375	0.175	0.0473	0.175	0.051	0.175	0.0212	0.17528	0.0682	0.17528	0.0363
0.17806	0.0194	0.17778	0.045	0.17778	0.0375	0.17778	0.0471	0.17778	0.0507	0.17778	0.0211	0.17778	0.0679	0.17778	0.0363
0.18083	0.0194	0.18056	0.0446	0.18083	0.0375	0.18056	0.0471	0.18056	0.0504	0.18056	0.0211	0.18056	0.0677	0.18083	0.0361
0.18361	0.0194	0.18333	0.0445	0.18333	0.0374	0.18333	0.0473	0.18333	0.0501	0.18333	0.0209	0.18333	0.0676	0.18333	0.036
0.18611	0.0192	0.18611	0.0442	0.18639	0.0374	0.18611	0.0473	0.18639	0.0498	0.18611	0.0211	0.18611	0.0674	0.18639	0.036
0.18889	0.0194	0.18889	0.0439	0.18917	0.0372	0.18889	0.0471	0.18889	0.0493	0.18889	0.0208	0.18889	0.0671	0.18917	0.0357
0.19167	0.0192	0.19167	0.0437	0.19194	0.037	0.19167	0.0473	0.19167	0.049	0.19194	0.0209	0.19167	0.0671	0.19167	0.0357
0.19444	0.0192	0.19444	0.0434	0.19472	0.0369	0.19444	0.0473	0.19444	0.0485	0.19444	0.0208	0.19444	0.067	0.19472	0.0355
0.1975	0.0192	0.19722	0.0432	0.1975	0.0367	0.19722	0.0474	0.19722	0.0484	0.1975	0.0209	0.19722	0.0668	0.19722	0.0355
0.20028	0.0192	0.2	0.0429	0.20028	0.0367	0.2	0.0474	0.2	0.0479	0.20028	0.0208	0.2	0.0667	0.20028	0.0357
0.20306	0.0192	0.20278	0.0426	0.20306	0.0366	0.20278	0.0476	0.20278	0.0479	0.20306	0.0208	0.20278	0.0665	0.20278	0.036
0.20583	0.0192	0.20556	0.0425	0.20583	0.0366	0.20583	0.0476	0.20556	0.0474	0.20556	0.0208	0.20556	0.0662	0.20583	0.0363
0.20861	0.0191	0.20833	0.0422	0.20861	0.0364	0.20833	0.0477	0.20833	0.0471	0.20833	0.0206	0.20833	0.066	0.20861	0.0364
0.21111	0.0191	0.21111	0.042	0.21139	0.0363	0.21111	0.0476	0.21111	0.0471	0.21111	0.0206	0.21111	0.066	0.21111	0.0364
0.21389	0.0192	0.21389	0.0419	0.21417	0.0363	0.21389	0.0477	0.21389	0.0468	0.21389	0.0206	0.21389	0.0657	0.21417	0.0367
0.21667	0.0191	0.21667	0.0415	0.21694	0.0361	0.21667	0.0477	0.21667	0.0465	0.21667	0.0206	0.21667	0.0657	0.21694	0.0367
0.21944	0.0191	0.21944	0.0414	0.21972	0.0361	0.21944	0.0477	0.21944	0.0462	0.21944	0.0205	0.21944	0.0656	0.21972	0.0369
0.2225	0.0191	0.22222	0.0411	0.2225	0.036	0.22222	0.0476	0.22222	0.046	0.22222	0.0205	0.22222	0.0653	0.22222	0.0369
0.22528	0.0191	0.225	0.0409	0.22528	0.036	0.225	0.0477	0.225	0.0457	0.22528	0.0203	0.225	0.0651	0.22528	0.0369
0.22806	0.0191	0.22778	0.0408	0.22806	0.0358	0.22778	0.0477	0.22778	0.0454	0.22778	0.0203	0.22778	0.0651	0.22778	0.0369
0.23083	0.0191	0.23056	0.0405	0.23083	0.0358	0.23056	0.0479	0.23056	0.0454	0.23056	0.0203	0.23056	0.0649	0.23083	0.0367
0.23361	0.0189	0.23361	0.0403	0.23361	0.0355	0.23333	0.0479	0.23333	0.0451	0.23361	0.0205	0.23333	0.0648	0.23333	0.0367
0.23611	0.0189	0.23611	0.0401	0.23639	0.0355	0.23611	0.0479	0.23611	0.045	0.23639	0.0203	0.23639	0.0646	0.23639	0.0364
0.23889	0.0189	0.23889	0.04	0.23917	0.0355	0.23889	0.0481	0.23889	0.0446	0.23917	0.0203	0.23889	0.0646	0.23917	0.0364
0.24167	0.0189	0.24167	0.0397	0.24194	0.0353	0.24167	0.0481	0.24167	0.0443	0.24167	0.0202	0.24167	0.0645	0.24167	0.0364
0.24444	0.0189	0.24444	0.0395	0.24444	0.035	0.24444	0.0481	0.24444	0.0442	0.24444	0.0202	0.24444	0.0643	0.24472	0.0363
0.2475	0.0189	0.24722	0.0394	0.24722	0.035	0.24722	0.0482	0.24722	0.0439	0.24722	0.0202	0.24722	0.0642	0.24722	0.0361
0.25028	0.0189	0.25	0.0392	0.25028	0.0349	0.25	0.0484	0.25	0.0439	0.25	0.0203	0.25	0.064	0.25	0.036
0.25306	0.0191	0.25278	0.0391	0.25278	0.0349	0.25278	0.0484	0.25278	0.0436	0.25278	0.0202	0.25278	0.064	0.25278	0.0358
0.25583	0.0189	0.25556	0.0388	0.25556	0.0349	0.25556	0.0484	0.25556	0.0432	0.25556	0.02	0.25556	0.0639	0.25583	0.0355
0.25861	0.0189	0.25833	0.0386	0.25833	0.0347	0.25833	0.0482	0.25833	0.0431	0.25833	0.02	0.25833	0.0637	0.25833	0.0353
0.26111	0.0189	0.26111	0.0384	0.26111	0.0347	0.26111	0.0482	0.26111	0.0429	0.26111	0.02	0.26111	0.0637	0.26139	0.0352
0.26389	0.0189	0.26389	0.0383	0.26389	0.0344	0.26389	0.0484	0.26389	0.0428	0.26389	0.02	0.26389	0.0636	0.26389	0.0349
0.26694	0.0191	0.26667	0.0381	0.26667	0.0343	0.26694	0.0482	0.26667	0.0425	0.26667	0.02	0.26667	0.0636	0.26694	0.0347
0.26944	0.0189	0.26944	0.038	0.26944	0.0343	0.26944	0.0485	0.26972	0.0425	0.26944	0.02	0.26944	0.0634	0.26944	0.0346
0.27222	0.0189	0.27222	0.0378	0.27222	0.0343	0.27222	0.0487	0.27222	0.0423	0.27222	0.02	0.27222	0.0634	0.2725	0.0344
0.275	0.0189	0.275	0.0377	0.275	0.0341	0.275	0.0487	0.275	0.0422	0.275	0.0198	0.275	0.0632	0.27528	0.0343
0.27806	0.0189	0.27778	0.0375	0.27778	0.0339	0.27778	0.0487	0.27778	0.0419	0.27778	0.02	0.27778	0.0632	0.27806	0.0341
0.28083	0.0189	0.28056	0.0374	0.28083	0.0339	0.28056	0.0488	0.28056	0.0417	0.28056	0.0198	0.28056	0.0632	0.28056	0.0339
0.28361	0.0189	0.28333	0.0372	0.28361	0.0338	0.28333	0.0488	0.28333	0.0417	0.28333	0.0197	0.28333	0.0631	0.28361	0.0338
0.28639	0.0189	0.28611	0.037	0.28639	0.0336	0.28639	0.0488	0.28611	0.0414	0.28611	0.0197	0.28611	0.0629	0.28611	0.0335
0.28889	0.0189	0.28917	0.0369	0.28917	0.0338	0.28889	0.049	0.28889	0.0412	0.28889	0.0197	0.28889	0.0628	0.28889	0.0335
0.29194	0.0189	0.29167	0.0367	0.29194	0.0335	0.29167	0.0491	0.29167	0.0411	0.29194	0.0198	0.29167	0.0628	0.29194	0.0333
0.29444	0.0189	0.29444	0.0366	0.29444	0.0335	0.29444	0.0491	0.29444	0.0409	0.29444	0.0197	0.29444	0.0626	0.29444	0.0332
0.29722	0.0189	0.29722	0.0364	0.2975	0.0335	0.29722	0.0491	0.29722	0.0409	0.29722	0.0197	0.29722	0.0626	0.2975	0.033
0.30028	0.0188	0.3	0.0363	0.30028	0.0333	0.3	0.0493	0.3	0.0408	0.3	0.0195	0.3	0.0625	0.3	0.0329
0.30306	0.0189	0.30278	0.0363	0.30278	0.0332	0.30278	0.0494	0.30278	0.0406	0.30278	0.0195	0.30278	0.0625	0.30306	0.0327
0.30583	0.0189	0.30556	0.0361	0.30556	0.0332	0.30556	0.0496	0.30556	0.0405	0.30583	0.0195	0.30556	0.0625	0.30556	0.0326
0.30861	0.0189	0.30833	0.036	0.30833	0.033	0.30833	0.0498	0.30833	0.0403	0.30833	0.0195	0.30833	0.0623	0.30833	0.0326
0.31139	0.0189	0.31111	0.0358	0.31111	0.033	0.31111	0.0498	0.31111	0.0403	0.31111	0.0195	0.31111	0.0622	0.31139	0.0322
0.31417	0.0191	0.31389	0.0357	0.31389	0.033	0.31389	0.0498	0.31389	0.0401	0.31417	0.0195	0.31389	0.0622	0.31389	0.0321
0.31694	0.0191	0.31667	0.0355	0.31667	0.0327	0.31667	0.0501	0.31667	0.04	0.31667	0.0194	0.31667	0.062	0.31694	0.0319
0.31972	0.0191	0.31944	0.0355	0.31944	0.0326	0.31944	0.0502	0.31944	0.0398	0.31944	0.0194	0.31944	0.062	0.31944	0.0319
0.32222	0.0192	0.32222	0.0353	0.32222	0.0327	0.32222	0.0505	0.32222	0.0397	0.32222	0.0194	0.32222	0.062	0.3225	0.0316
0.32528	0.0192	0.32528	0.0352	0.325	0.0326	0.325	0.0505	0.325	0.0395	0.325	0.0192	0.325	0.0618	0.325	0.0316
0.32806	0.0192	0.32778	0.035	0.32778	0.0324	0.32778	0.0507	0.32778	0.0394	0.32778	0.0194	0.32778	0.0618	0.32806	0.0315
0.33083	0.0192	0.33056	0.0349	0.33083	0.0324	0.33056	0.0508	0.33056	0.0394	0.33056	0.0192	0.33056	0.0618	0.33056	0.0315
0.33361	0.0192	0.33333	0.0349	0.33361	0.0324	0.33333	0.051	0.33333	0.0391	0.33333	0.0194	0.33333	0.0618	0.33361	0.0313
0.33639	0.0194	0.33611	0.0347	0.33639	0.0321	0.33611	0.0508	0.33611	0.0389	0.33611	0.0192	0.33611	0.0618	0.33611	0.031
0.33889	0.0194	0.33889	0.0346	0.33917	0.0321	0.33889	0.051	0.33889	0.0389	0.33889	0.0194	0.33889	0.0617	0.33889	0.031
0.34194	0.0194	0.34167	0.0346	0.34167	0.0319	0.34167	0.0512	0.34167	0.0389	0.34194	0.0191	0.34167	0.0617	0.34194	0.031
0.34444	0.0194	0.34444	0.0344	0.34444	0.0319	0.34444	0.0513	0.34444	0.0388	0.34444	0.0192	0.34444	0.0615	0.34444	0.0308
0.34722	0.0194	0.34722	0.0343	0.34722	0.0318	0.34722	0.0513	0.34722	0.0386	0.34722	0.0192	0.34722	0.0615	0.3475	0.0307
0.35028	0.0194	0.35	0.0343	0.35	0.0318	0.35	0.0515	0.35	0.0384	0.35	0.0191	0.35	0.0615	0.35	0.0305
0.35306	0.0195	0.35278	0.0341	0.35278	0.0318	0.35278	0.0515	0.35278	0.0383	0.35278	0.0192	0.35278	0.0615	0.35306	0.0304
0.35583	0.0194	0.35556	0.0339	0.35556	0.0316	0.35556	0.0516	0.35583	0.0383	0.35556	0.0192	0.35556	0.0615	0.35556	0.0304
0.35861	0.0194	0.35833	0.0338	0.35861	0.0315	0.35833	0.0516	0.35833	0.0381	0.35833	0.0191	0.35833	0.0615	0.35861	0.0302
0.36139	0.0194	0.36111	0.0338	0.36139	0.0315	0.36111	0.0516	0.36111	0.038	0.36111	0.0189	0.36111	0.0617	0.36111	0.0301
0.36389	0.0194	0.36389	0.0336	0.36389	0.0315	0.36389	0.0518	0.36389	0.038	0.36389	0.0191	0.36389	0.0615	0.36417	0.0299
0.36694	0.0192	0.36667	0.0336	0.36694	0.0315	0.36667	0.0516	0.36667	0.0378	0.36667	0.0191	0.36667	0.0615	0.36667	0.0299
0.36944	0.0192	0.36944	0.0335	0.36972	0.0313	0.36944	0.0518	0.36944	0.0377	0.36944	0.0191	0.36972	0.0615	0.36972	0.0298
0.3725	0.0192	0.37222	0.0333	0.3725	0.0313	0.37222	0.0518	0.37222	0.0377	0.37222	0.0191	0.37222	0.0614	0.3725	0.0296
0.37528	0.0194	0.375	0.0332	0.37528	0.031	0.375	0.0516	0.375	0.0375	0.375	0.0189	0.375	0.0614	0.375	0.0296
0.37806	0.0192	0.37778	0.0332	0.37778	0.031	0.37778	0.0516	0.37778	0.0374	0.37806	0.0189	0.37778	0.0614	0.37806	0.0295
0.38083	0.0192	0.38083	0.033	0.38083	0.0308	0.38056	0.0518	0.38056	0.0374	0.38083	0.0189	0.38056	0.0612	0.38056	0.0293
0.38361	0.0192	0.38333	0.033	0.38361	0.0308	0.38333	0.0518	0.38333	0.0372	0.38333	0.0189	0.38333	0.0612	0.38361	0.0293
0.38611	0.0191	0.38611	0.0329	0.38639	0.0307	0.38639	0.0516	0.38611	0.0372	0.38611	0.0188	0.38611	0.0612	0.38611	0.0291
0.38889	0.0192	0.38889	0.0329	0.38917	0.0307	0.38889	0.0516	0.38889	0.037	0.38889	0.0188	0.38889	0.0612	0.38917	0.029
0.39167	0.0191	0.39167	0.0327	0.39194	0.0307	0.39167	0.0516	0.39167	0.037	0.39167	0.0188	0.39167	0.0612	0.39167	0.029
0.39444	0.0191	0.39444	0.0326	0.39472	0.0305	0.39444	0.0516	0.39472	0.0369	0.39444	0.0188	0.39444	0.0611	0.39472	0.0288
0.3975	0.0191	0.39722	0.0326	0.3975	0.0305	0.39722	0.0516	0.39722	0.0369	0.39722	0.0188	0.39722	0.0611	0.39722	0.0288
0.40028	0.0191	0.4	0.0324	0.40028	0.0304	0.4	0.0513	0.4	0.0366	0.4	0.0188	0.4	0.0609	0.40028	0.0287
0.40306	0.0191	0.40278	0.0324	0.40278	0.0305	0.40278	0.0513	0.40278	0.0367	0.40278	0.0188	0.40278	0.0611	0.40278	0.0285
0.40583	0.0191	0.40556	0.0322	0.40556	0.0305	0.40556	0.0513	0.40556	0.0366	0.40556	0.0188	0.40556	0.0609	0.40583	0.0285
0.40861	0.0191	0.40833	0.0322	0.40833	0.0302	0.40833	0.0513	0.40833	0.0364	0.40833	0.0188	0.40833	0.0609	0.40861	0.0285
0.41139	0.0191	0.41111	0.0321	0.41111	0.0302	0.41111	0.0513	0.41111	0.0363	0.41111	0.0188	0.41111	0.0609	0.41111	0.0284
0.41389	0.0191	0.41389	0.0321	0.41389	0.0302	0.41389	0.0513	0.41389	0.0363	0.41417	0.0186	0.41389	0.0608	0.41417	0.0282
0.41694	0.0189	0.41667	0.0319	0.41667	0.0299	0.41667	0.0512	0.41667	0.0361	0.41667	0.0188	0.41667	0.0608	0.41667	0.0281
0.41972	0.0191	0.41944	0.0319	0.41944	0.0299	0.41944	0.0512	0.41944	0.0361	0.41972	0.0186	0.41944	0.0606	0.41972	0.0281
0.42222	0.0189	0.42222	0.0318	0.42222	0.0299	0.42222	0.051	0.42222	0.0361	0.42222	0.0188	0.42222	0.0606	0.42222	0.0279
0.425	0.0189	0.425	0.0318	0.425	0.0298	0.425	0.051	0.425	0.036	0.425	0.0186	0.425	0.0606	0.425	0.0279
0.42806	0.0189	0.42778	0.0316	0.42778	0.0298	0.42778	0.0508	0.42778	0.036	0.42778	0.0186	0.42778	0.0605	0.42806	0.0277
0.43056	0.0189	0.43056	0.0316	0.43056	0.0298	0.43056	0.0508	0.43056	0.0358	0.43056	0.0186	0.43056	0.0605	0.43056	0.0277
0.43361	0.0189	0.43333	0.0315	0.43333	0.0296	0.43333	0.0508	0.43333	0.0358	0.43333	0.0186	0.43333	0.0603	0.43361	0.0276
0.43639	0.0188	0.43611	0.0315	0.43639	0.0298	0.43611	0.0507	0.43611	0.0358	0.43611	0.0186	0.43611	0.0603	0.43611	0.0276
0.43917	0.0189	0.43889	0.0313	0.43917	0.0296	0.43889	0.0507	0.43889	0.0355	0.43889	0.0184	0.43889	0.0603	0.43917	0.0276
0.44194	0.0188	0.44167	0.0313	0.44167	0.0295	0.44167	0.0507	0.44167	0.0357	0.44167	0.0186	0.44167	0.0603	0.44167	0.0273
0.44472	0.0188	0.44444	0.0312	0.44472	0.0295	0.44444	0.0504	0.44444	0.0353	0.44444	0.0184	0.44444	0.0603	0.44472	0.0273
0.44722	0.0188	0.44722	0.0312	0.44722	0.0293	0.44722	0.0504	0.44722	0.0353	0.44722	0.0186	0.44722	0.0601	0.4475	0.0271
0.45	0.0188	0.45	0.031	0.45028	0.0293	0.45	0.0504	0.45	0.0353	0.45028	0.0184	0.45	0.0601	0.45	0.0271
0.45278	0.0188	0.45306	0.031	0.45306	0.0293	0.45278	0.0502	0.45278	0.0352	0.45306	0.0186	0.45278	0.0601	0.45278	0.0271
0.45556	0.0188	0.45556	0.0308	0.45583	0.0291	0.45556	0.0501	0.45556	0.0352	0.45556	0.0186	0.45556	0.06	0.45556	0.027
0.45833	0.0188	0.45833	0.0308	0.45861	0.0291	0.45833	0.0499	0.45833	0.035	0.45833	0.0186	0.45833	0.06	0.45861	0.027
0.46139	0.0186	0.46111	0.0307	0.46139	0.0293	0.46111	0.0498	0.46111	0.0352	0.46111	0.0184	0.46111	0.06	0.46111	0.0268
0.46417	0.0186	0.46389	0.0307	0.46417	0.029	0.46389	0.0498	0.46389	0.035	0.46417	0.0186	0.46389	0.0598	0.46417	0.0268
0.46694	0.0188	0.46667	0.0307	0.46694	0.0288	0.46667	0.0494	0.46667	0.0349	0.46694	0.0184	0.46667	0.0598	0.46667	0.0268
0.46972	0.0186	0.46944	0.0305	0.46972	0.029	0.46944	0.0494	0.46944	0.0349	0.46944	0.0184	0.46944	0.06	0.46972	0.0267
0.47222	0.0186	0.47222	0.0305	0.4725	0.0288	0.47222	0.0493	0.47222	0.0349	0.47222	0.0186	0.47222	0.0597	0.4725	0.0267
0.475	0.0186	0.475	0.0304	0.47528	0.0288	0.475	0.0493	0.475	0.0347	0.475	0.0184	0.475	0.0598	0.475	0.0265
0.47806	0.0186	0.47778	0.0304	0.47806	0.0288	0.47778	0.049	0.47778	0.0347	0.47806	0.0184	0.47778	0.0597	0.47806	0.0265
0.48056	0.0184	0.48056	0.0304	0.48056	0.0288	0.48056	0.049	0.48056	0.0347	0.48056	0.0184	0.48056	0.0597	0.48056	0.0264
0.48361	0.0184	0.48333	0.0302	0.48361	0.0285	0.48333	0.049	0.48361	0.0346	0.48333	0.0184	0.48361	0.0595	0.48361	0.0262
0.48639	0.0184	0.48611	0.0302	0.48611	0.0285	0.48639	0.0488	0.48611	0.0346	0.48639	0.0184	0.48611	0.0597	0.48611	0.0262
0.48917	0.0184	0.48889	0.0302	0.48889	0.0285	0.48889	0.0487	0.48889	0.0346	0.48889	0.0184	0.48889	0.0595	0.48917	0.0262
0.49194	0.0184	0.49167	0.0302	0.49167	0.0285	0.49167	0.0485	0.49194	0.0344	0.49167	0.0184	0.49194	0.0595	0.49167	0.0262
0.49472	0.0183	0.49444	0.0302	0.49444	0.0284	0.49444	0.0485	0.49444	0.0344	0.49444	0.0184	0.49444	0.0595	0.49472	0.026
0.4975	0.0184	0.49722	0.0302	0.49722	0.0284	0.49722	0.0484	0.49722	0.0343	0.49722	0.0186	0.49722	0.0595	0.49722	0.026
0.5	0.0183	0.5	0.0301	0.50028	0.0282	0.5	0.0484	0.5	0.0343	0.50028	0.0184	0.5	0.0594	0.5	0.0259
0.50278	0.0184	0.50278	0.0301	0.50306	0.0284	0.50278	0.0482	0.50278	0.0343	0.50306	0.0184	0.50278	0.0595	0.50306	0.0259
0.50556	0.0183	0.50556	0.0301	0.50583	0.0282	0.50583	0.0481	0.50556	0.0343	0.50556	0.0184	0.50556	0.0594	0.50556	0.0257
0.50833	0.0183	0.50833	0.0299	0.50861	0.0281	0.50833	0.0479	0.50833	0.0343	0.50833	0.0184	0.50833	0.0594	0.50861	0.0257
0.51111	0.0183	0.51111	0.0299	0.51139	0.0282	0.51111	0.0477	0.51111	0.0341	0.51139	0.0184	0.51111	0.0594	0.51111	0.0256
0.51389	0.0183	0.51389	0.0298	0.51417	0.0281	0.51389	0.0476	0.51389	0.0339	0.51389	0.0184	0.51389	0.0594	0.51417	0.0256
0.51694	0.0183	0.51667	0.0298	0.51694	0.0281	0.51667	0.0474	0.51667	0.0338	0.51667	0.0184	0.51667	0.0592	0.51667	0.0256
0.51944	0.0183	0.51944	0.0298	0.51972	0.0279	0.51944	0.0474	0.51944	0.0338	0.51944	0.0183	0.51944	0.0592	0.51972	0.0259
0.5225	0.0183	0.52222	0.0296	0.52222	0.0281	0.52222	0.0473	0.52222	0.0339	0.52222	0.0184	0.52222	0.0592	0.52222	0.026
0.52528	0.0181	0.525	0.0296	0.525	0.0279	0.525	0.0471	0.52528	0.0338	0.525	0.0183	0.525	0.0592	0.525	0.0262
0.52806	0.0183	0.52778	0.0296	0.52806	0.0279	0.52778	0.047	0.52778	0.0336	0.52778	0.0184	0.52778	0.0592	0.52806	0.0264
0.53083	0.0181	0.53056	0.0295	0.53056	0.0277	0.53056	0.0468	0.53056	0.0338	0.53056	0.0184	0.53056	0.0592	0.53056	0.0264
0.53361	0.0183	0.53333	0.0295	0.53333	0.0276	0.53333	0.0468	0.53361	0.0336	0.53361	0.0184	0.53333	0.0591	0.53361	0.0265
0.53611	0.0181	0.53611	0.0295	0.53611	0.0276	0.53611	0.0467	0.53611	0.0336	0.53639	0.0183	0.53611	0.0592	0.53611	0.0267
0.53889	0.0181	0.53889	0.0293	0.53889	0.0277	0.53889	0.0465	0.53889	0.0336	0.53917	0.0184	0.53889	0.0592	0.53917	0.0267
0.54167	0.0181	0.54167	0.0293	0.54167	0.0276	0.54167	0.0463	0.54167	0.0336	0.54167	0.0184	0.54167	0.0591	0.54167	0.0267
0.54444	0.0181	0.54444	0.0293	0.54444	0.0276	0.54444	0.0463	0.54444	0.0333	0.54472	0.0184	0.54444	0.0591	0.54472	0.0268
0.5475	0.0181	0.54722	0.0291	0.54722	0.0274	0.5475	0.0462	0.54722	0.0335	0.54722	0.0181	0.54722	0.0591	0.54722	0.0267
0.55028	0.0181	0.55	0.0291	0.55028	0.0274	0.55	0.046	0.55	0.0333	0.55	0.0183	0.55	0.0591	0.55028	0.0265
0.55306	0.018	0.55278	0.0291	0.55306	0.0273	0.55278	0.046	0.55278	0.0335	0.55278	0.0183	0.55278	0.0591	0.55278	0.0265
0.55583	0.0181	0.55556	0.029	0.55556	0.0273	0.55556	0.0459	0.55556	0.0332	0.55583	0.0184	0.55556	0.0589	0.55583	0.0265
0.55861	0.0181	0.55833	0.029	0.55861	0.0274	0.55833	0.0456	0.55833	0.0332	0.55833	0.0183	0.55833	0.0591	0.55861	0.0264
0.56111	0.018	0.56139	0.029	0.56139	0.0274	0.56111	0.0454	0.56111	0.0333	0.56111	0.0181	0.56111	0.0591	0.56111	0.0264
0.56389	0.018	0.56389	0.029	0.56417	0.0273	0.56389	0.0453	0.56389	0.0332	0.56389	0.0183	0.56389	0.0591	0.56417	0.0264
0.56667	0.018	0.56667	0.0288	0.56694	0.0273	0.56694	0.0451	0.56667	0.0332	0.56667	0.0181	0.56667	0.0589	0.56667	0.026
0.56944	0.018	0.56944	0.0288	0.56972	0.0273	0.56944	0.0451	0.56944	0.033	0.56944	0.0181	0.56944	0.0589	0.56972	0.026
0.57222	0.018	0.57222	0.0288	0.57222	0.0271	0.57222	0.0451	0.57222	0.033	0.57222	0.0181	0.57222	0.0589	0.57222	0.026
0.57528	0.018	0.575	0.0287	0.57528	0.027	0.575	0.045	0.575	0.0332	0.57528	0.0181	0.57528	0.0589	0.575	0.0259
0.57806	0.018	0.57778	0.0287	0.57806	0.027	0.57778	0.045	0.57778	0.0329	0.57806	0.0181	0.57778	0.0589	0.57806	0.0257
0.58083	0.018	0.58056	0.0287	0.58083	0.027	0.58056	0.045	0.58056	0.033	0.58056	0.0181	0.58056	0.0589	0.58056	0.0257
0.58361	0.0178	0.58333	0.0287	0.58361	0.027	0.58333	0.0446	0.58333	0.0329	0.58333	0.0181	0.58361	0.0587	0.58361	0.0256
0.58639	0.0178	0.58611	0.0285	0.58611	0.027	0.58611	0.0445	0.58611	0.033	0.58611	0.0181	0.58611	0.0587	0.58611	0.0254
0.58889	0.0178	0.58889	0.0285	0.58889	0.0268	0.58889	0.0445	0.58889	0.0327	0.58889	0.018	0.58889	0.0587	0.58917	0.0254
0.59167	0.018	0.59167	0.0285	0.59167	0.0268	0.59167	0.0443	0.59167	0.0327	0.59194	0.018	0.59194	0.0587	0.59167	0.0253
0.59444	0.0178	0.59444	0.0284	0.59444	0.0268	0.59444	0.0442	0.59444	0.0329	0.59444	0.0183	0.59444	0.0587	0.59472	0.0251
0.59722	0.0178	0.59722	0.0284	0.59722	0.0268	0.59722	0.0442	0.59722	0.0327	0.59722	0.0181	0.59722	0.0586	0.59722	0.0251
0.60028	0.0178	0.6	0.0284	0.6	0.0267	0.6	0.0442	0.6	0.0327	0.60028	0.0181	0.6	0.0586	0.60028	0.025
0.60306	0.0178	0.60278	0.0284	0.60278	0.0267	0.60278	0.044	0.60278	0.0327	0.60306	0.018	0.60278	0.0586	0.60306	0.025
0.60583	0.0178	0.60556	0.0284	0.60556	0.0267	0.60556	0.0439	0.60556	0.0327	0.60556	0.0181	0.60556	0.0586	0.60556	0.025
0.60861	0.0178	0.60833	0.0282	0.60833	0.0265	0.60861	0.0437	0.60833	0.0327	0.60833	0.0181	0.60833	0.0584	0.60833	0.0248
0.61139	0.0177	0.61111	0.0282	0.61111	0.0265	0.61111	0.0437	0.61111	0.0326	0.61111	0.0181	0.61111	0.0586	0.61139	0.0246
0.61389	0.0178	0.61389	0.0282	0.61417	0.0264	0.61389	0.0436	0.61389	0.0324	0.61417	0.018	0.61389	0.0586	0.61417	0.0246
0.61667	0.0178	0.61667	0.0281	0.61694	0.0264	0.61667	0.0436	0.61667	0.0324	0.61667	0.0181	0.61667	0.0584	0.61667	0.0245
0.61944	0.0177	0.61944	0.0281	0.61944	0.0265	0.61944	0.0436	0.61944	0.0324	0.61944	0.0181	0.61944	0.0584	0.61972	0.0245
0.62222	0.0178	0.62222	0.0281	0.62222	0.0264	0.62222	0.0434	0.62222	0.0324	0.62222	0.0178	0.62222	0.0583	0.62222	0.0245
0.62528	0.0177	0.625	0.0281	0.625	0.0264	0.625	0.0432	0.62528	0.0324	0.625	0.018	0.625	0.0584	0.62528	0.0243
0.62806	0.0177	0.62778	0.0279	0.62806	0.0264	0.62806	0.0431	0.62778	0.0324	0.62806	0.018	0.62778	0.0583	0.62778	0.0242
0.63083	0.0177	0.63056	0.0279	0.63056	0.0262	0.63056	0.0431	0.63056	0.0322	0.63056	0.0178	0.63056	0.0583	0.63083	0.0243
0.63361	0.0177	0.63333	0.0279	0.63333	0.0262	0.63333	0.0429	0.63333	0.0322	0.63333	0.0178	0.63333	0.0583	0.63333	0.0242
0.63639	0.0177	0.63611	0.0279	0.63639	0.0262	0.63611	0.0429	0.63611	0.0322	0.63611	0.018	0.63611	0.0583	0.63639	0.0242
0.63889	0.0177	0.63889	0.0277	0.63917	0.026	0.63889	0.0428	0.63889	0.0322	0.63917	0.0178	0.63889	0.0583	0.63889	0.024
0.64167	0.0177	0.64167	0.0277	0.64194	0.0262	0.64167	0.0426	0.64167	0.0321	0.64194	0.018	0.64194	0.0581	0.64194	0.024
0.64444	0.0177	0.64444	0.0277	0.64472	0.0262	0.64444	0.0426	0.64444	0.0322	0.64444	0.0178	0.64444	0.0581	0.64444	0.0239
0.64722	0.0177	0.64722	0.0277	0.6475	0.0262	0.64722	0.0425	0.64722	0.0322	0.6475	0.0178	0.64722	0.0581	0.6475	0.0239
0.65	0.0175	0.65	0.0277	0.65028	0.026	0.65	0.0425	0.65028	0.0321	0.65028	0.0178	0.65	0.0581	0.65028	0.0239
0.65306	0.0175	0.65278	0.0276	0.65306	0.026	0.65278	0.0423	0.65278	0.0321	0.65306	0.0178	0.65278	0.058	0.65278	0.0237
0.65583	0.0175	0.65556	0.0276	0.65583	0.026	0.65556	0.0422	0.65556	0.0319	0.65556	0.0178	0.65556	0.0581	0.65583	0.0237
0.65861	0.0175	0.65833	0.0276	0.65861	0.026	0.65833	0.0422	0.65833	0.0319	0.65833	0.0178	0.65833	0.058	0.65861	0.0237
0.66139	0.0177	0.66111	0.0276	0.66139	0.0259	0.66111	0.0422	0.66111	0.0319	0.66111	0.0177	0.66111	0.058	0.66139	0.0236
0.66417	0.0175	0.66389	0.0274	0.66389	0.0259	0.66389	0.042	0.66389	0.0321	0.66389	0.0177	0.66389	0.058	0.66389	0.0236
0.66667	0.0175	0.66667	0.0274	0.66667	0.0259	0.66667	0.0419	0.66667	0.0321	0.66667	0.0178	0.66667	0.0578	0.66694	0.0234
0.66972	0.0175	0.66944	0.0274	0.66944	0.0259	0.66972	0.0419	0.66944	0.0318	0.66944	0.0177	0.66944	0.058	0.66944	0.0234
0.67222	0.0175	0.6725	0.0274	0.67222	0.0257	0.67222	0.0417	0.67222	0.0319	0.67222	0.0177	0.67222	0.058	0.6725	0.0234
0.675	0.0175	0.675	0.0273	0.675	0.0257	0.675	0.0417	0.675	0.0318	0.675	0.0177	0.675	0.0578	0.675	0.0234
0.67806	0.0175	0.67778	0.0273	0.67778	0.0259	0.67778	0.0415	0.67778	0.0319	0.67778	0.0175	0.67778	0.0578	0.67806	0.0233
0.68083	0.0175	0.68056	0.0273	0.68056	0.0259	0.68056	0.0415	0.68083	0.0318	0.68056	0.0177	0.68056	0.0577	0.68056	0.0233
0.68361	0.0175	0.68333	0.0273	0.68333	0.0259	0.68333	0.0415	0.68333	0.0318	0.68361	0.0175	0.68333	0.0578	0.68361	0.0231
0.68639	0.0174	0.68611	0.0273	0.68639	0.0259	0.68611	0.0414	0.68611	0.0316	0.68611	0.0175	0.68611	0.0578	0.68639	0.0231
0.68917	0.0174	0.68889	0.0273	0.68889	0.026	0.68917	0.0412	0.68889	0.0318	0.68889	0.0177	0.68889	0.0578	0.68889	0.0231
0.69167	0.0174	0.69167	0.0271	0.69167	0.026	0.69167	0.0412	0.69167	0.0316	0.69194	0.0175	0.69167	0.0577	0.69194	0.0231
0.69472	0.0175	0.69444	0.0271	0.69444	0.026	0.69444	0.0411	0.69444	0.0316	0.69444	0.0175	0.69444	0.0577	0.69444	0.0231
[truncated: 585,706+ more rows]

## Sheet: Fig. 5a
0 s									120 s									240 s									480 s								960 s
[truncated: 182 more rows]

[truncated: 6 more sheets: Fig. 5b, Fig. 5c, Fig. 5d, Fig. 5e, Fig. 5f, Fig. 6]
